# Supplementary material for: ZNF827 pleiotropic cardiovascular risk locus involves regulation by nuclear factor-1
Source: Clin Sci (Lond). 2026 May 5;140(5):791–804. doi: 10.1042/CS20257956 (PMC13161183; doi:10.1042/CS20257956)
Supplement: Supplementary Tables S1-S4 [file CS-2025-7956_supp1.xlsx]

## Sheet: ST1
Supplementary Table 1. SNP proxies at ZNF827 locus. All SNPs in high linkage disequilibrium (r2>0.7) of SCAD lead SNP (rs1507928) in the European population of 1000Genomes reference panel are indicated. Proxies were retrieved using LDlink webserver.
rsID	Coord (hg19)	Alleles	MAF	Distance	Dprime	R2	Correlated Alleles	FORGEdb	Regulome	Function
rs1507928	chr4:146788035	(T/C)	0.4473	0	1	1	T=T,C=C	7	5	NA
rs11435300	chr4:146789510	(-/T)	0.4414	1475	1	0.9761	T=-,C=T	NA	.	NA
rs33934805	chr4:146796087	(A/G)	0.4414	8052	1	0.9761	T=A,C=G	7	7	NA
rs28590383	chr4:146803248	(T/C)	0.4433	15213	0.9959	0.9761	T=T,C=C	10	4	NA
rs10006310	chr4:146809998	(T/G)	0.4433	21963	0.9959	0.9761	T=T,C=G	6	4	NA
rs10024759	chr4:146797538	(A/G)	0.4404	9503	1	0.9722	T=A,C=G	7	5	NA
rs13124853	chr4:146784774	(A/G)	0.4394	-3261	1	0.9683	T=A,C=G	7	3a	NA
rs1979974	chr4:146800815	(A/G)	0.4394	12780	1	0.9683	T=A,C=G	8	4	NA
rs17020769	chr4:146800922	(C/T)	0.4394	12887	1	0.9683	T=C,C=T	9	4	NA
rs10003835	chr4:146809991	(A/G)	0.4493	21956	0.9798	0.9524	T=A,C=G	6	4	NA
rs7662070	chr4:146809017	(T/C)	0.4642	20982	0.9793	0.8958	T=T,C=C	9	4	NA
rs7662069	chr4:146809016	(T/G)	0.4652	20981	0.9792	0.8921	T=T,C=G	9	4	NA
rs4835266	chr4:146821725	(T/C)	0.4622	33690	0.9628	0.8729	T=T,C=C	4	6	NA
rs10000888	chr4:146809168	(A/G)	0.493	21133	0.9775	0.7521	T=A,C=G	9	4	NA
rs7666150	chr4:146814640	(T/C)	0.495	26605	0.9731	0.7513	T=T,C=C	6	5	NA
rs7679068	chr4:146808682	(C/T)	0.494	20647	0.973	0.7482	T=C,C=T	8	4	NA
rs11100902	chr4:146795226	(A/G)	0.4821	7191	0.977	0.7191	T=A,C=G	7	5	NA
rs13128814	chr4:146801002	(G/A)	0.4831	12967	0.9678	0.7085	T=G,C=A	10	2b	NA
rs11376412	chr4:146776737	(-/C)	0.4761	-11298	0.9487	0.662	T=-,C=C	NA	.	NA
rs988163	chr4:146764883	(C/T)	0.4841	-23152	0.9311	0.6585	T=C,C=T	9	3a	NA
rs12646870	chr4:146764120	(T/C)	0.4841	-23915	0.9311	0.6585	T=T,C=C	9	6	NA
rs4835259	chr4:146760042	(T/G)	0.4841	-27993	0.9311	0.6585	T=T,C=G	6	6	NA
rs10004823	chr4:146759607	(C/T)	0.4841	-28428	0.9311	0.6585	T=C,C=T	7	5	NA
rs13120596	chr4:146775541	(G/A)	0.4712	-12494	0.9387	0.6354	T=G,C=A	7	5	NA
rs4345206	chr4:146766536	(T/C)	0.4732	-21499	0.9296	0.6281	T=T,C=C	8	5	NA
rs4835022	chr4:146756490	(T/C)	0.4742	-31545	0.925	0.6244	T=T,C=C	NA	7	NA
rs56080563	chr4:146764376	(-/A)	0.4702	-23659	0.7693	0.5398	T=-,C=A	NA	.	NA
rs6847076	chr4:146758040	(G/A)	0.4652	-29995	0.7465	0.5185	T=G,C=A	6	6	NA

## Sheet: ST2
Supplementary Table 2. Prediction for rs13128814-dependent transcription factor binding sites. Differential affinity of rs13128814 alleles with transcription factor binding sites from HOCOMOCO database (v12) were estimated using PERFECTOS-APE package. Approximate P-values for both variants were estimated using threshold method.
Motif	Gene name	allele 1/allele 2	P-value 1	P-value 2	Fold change	Direction
NFIA.H12INVIVO.0.P.B	NFIA	G/A	0.00552197	6.82e-05	81	UP
NFIC.H12INVIVO.1.PSM.A	NFIC	G/A	0.00581189	8.2e-05	71	UP
NR6A1.H12INVIVO.0.P.C	NR6A1	G/A	0.00374595	8.34e-05	45	UP
NFIC.H12INVIVO.0.PSM.A	NFIC	G/A	0.00374691	0.000123	30	UP
NR6A1.H12INVIVO.1.P.C	NR6A1	G/A	0.0099429	0.000417	24	UP
NFIX.H12INVIVO.1.S.D	NFIX	G/A	0.00572105	0.000267	21	UP
NFIB.H12INVIVO.1.PS.A	NFIB	G/A	0.00455154	0.000231	20	UP
ZN554.H12INVIVO.1.P.C	ZNF554	G/A	0.000559	3.43e-05	16	UP
ZBT43.H12INVIVO.0.S.D	ZBTB43	G/A	0.00374729	0.000459	8	UP
ZN649.H12INVIVO.0.P.C	ZNF649	G/A	9.19e-05	1.18e-05	8	UP
SPI1.H12INVIVO.0.P.B	SPI1	G/A	1.3e-05	7.94e-05	6	DOWN
ZN205.H12INVIVO.0.P.C	ZNF205	G/A	0.000826	0.000143	6	UP

## Sheet: ST3
Supplementary Table 3. Differential gene expression after ZNF827 knockdown. Mean expression, Log2 Fold Change, P-value and adjusted P-value were estimated using DESeq2 package, taking into account all samples, samples from BJ fibroblasts and samples from iPSC-derived SMCs. All genes with adjusted P-value below 0.05 taking into account all samples are indicated.
Ensembl Gene ID	Gene name	Mean expression	All samples			BJ fibroblasts			iPSC-derived SMCs
			Log2 Fold Change	P	P.adj	Log2 Fold Change	P	P.adj	Log2 Fold Change	P	P.adj
ENSG00000205250	E2F4	1267.76	0.894634	2.05991e-28	1.5747e-24	1.21935	9.86005e-37	6.8478e-34	0.742358	4.2601e-33	1.15099e-29
ENSG00000106443	PHF14	369.722	1.30004	1.3427e-28	1.5747e-24	1.38669	9.78165e-20	1.3191e-17	1.26071	4.36813e-28	7.37613e-25
ENSG00000175203	DCTN2	3982.83	0.416556	2.51705e-24	1.28277e-20	0.465696	2.55448e-10	1.04052e-08	0.362441	3.45014e-12	8.63109e-10
ENSG00000172340	SUCLG2	948.432	0.86683	5.15071e-24	1.96873e-20	0.945748	1.14699e-21	1.89663e-19	0.840672	6.6605e-30	1.37086e-26
ENSG00000163683	SMIM14	746.408	0.953769	3.87425e-21	1.18467e-17	0.983723	7.89023e-22	1.35303e-19	0.952541	1.8674e-20	1.00907e-17
ENSG00000145354	CISD2	399.351	0.981392	5.73439e-20	1.46122e-16	1.20971	2.61049e-21	4.21625e-19	0.857142	2.05963e-14	6.62466e-12
ENSG00000188554	NBR1	2233.85	0.952069	8.28125e-20	1.76971e-16	1.46606	1.61558e-75	5.61012e-72	0.747042	3.49723e-24	3.63416e-21
ENSG00000185127	C6orf120	973.377	0.864342	9.78389e-20	1.76971e-16	1.22215	8.80948e-28	3.2201e-25	0.702771	3.87862e-19	1.89452e-16
ENSG00000133059	DSTYK	866.028	0.66922	1.04175e-19	1.76971e-16	0.870861	1.6772e-18	1.99114e-16	0.545125	1.02917e-12	2.7806e-10
ENSG00000054983	GALC	367.79	0.766575	1.27866e-19	1.95494e-16	0.808948	6.55728e-08	1.63227e-06	0.704251	1.93108e-16	8.15218e-14
ENSG00000136026	CKAP4	12238.8	1.66483	5.87739e-19	8.16904e-16	2.6928	2.06162e-123	2.8636e-119	1.40783	1.57151e-73	2.12295e-69
ENSG00000099256	PRTFDC1	350.517	0.841366	4.13914e-18	5.27361e-15	1.07489	1.64863e-16	1.54726e-14	0.682704	6.82445e-11	1.41833e-08
ENSG00000150764	DIXDC1	750.71	1.07072	4.68192e-18	5.5063e-15	1.5722	5.83692e-26	1.5897e-23	0.875334	5.54743e-24	5.35287e-21
ENSG00000105197	TIMM50	1160.46	0.915457	1.54419e-17	1.68637e-14	1.30119	6.12646e-43	5.31854e-40	0.768088	3.92675e-19	1.89452e-16
ENSG00000001629	ANKIB1	1063.03	0.836585	6.82746e-17	6.959e-14	1.15311	3.94204e-24	8.69126e-22	0.708814	6.60026e-21	4.05286e-18
ENSG00000048392	RRM2B	996.248	0.920205	1.74636e-16	1.66876e-13	1.4266	1.92816e-27	6.53225e-25	0.717659	5.85307e-23	4.94182e-20
ENSG00000182534	MXRA7	5968.35	0.677768	3.48741e-16	3.07096e-13	0.919323	1.84395e-27	6.40312e-25	0.577223	8.7332e-35	2.94942e-31
ENSG00000100889	PCK2	1483.53	0.601489	3.61549e-16	3.07096e-13	0.460039	1.15797e-08	3.47391e-07	0.640126	4.29806e-13	1.20964e-10
ENSG00000167323	STIM1	1371.28	0.813007	8.49259e-16	6.83385e-13	1.0911	3.49386e-27	1.1286e-24	0.710685	7.10341e-30	1.37086e-26
ENSG00000102096	PIM2	232.872	0.688403	1.45034e-15	1.10871e-12	0.582805	9.15831e-05	0.00098688	0.661867	1.87817e-13	5.68113e-11
ENSG00000141232	TOB1	1045.85	0.63866	4.06054e-15	2.95626e-12	0.952296	1.99557e-21	3.26099e-19	0.467008	3.54834e-11	8.55974e-09
ENSG00000188725	SMIM15	704.788	0.798646	1.51037e-14	1.04964e-11	1.05808	5.73779e-14	4.08707e-12	0.659841	3.52374e-13	1.01281e-10
ENSG00000106609	TMEM248	2453.47	0.549417	1.66193e-14	1.10475e-11	0.858655	2.23721e-24	5.09423e-22	0.39533	8.91787e-16	3.54328e-13
ENSG00000132824	SERINC3	2823.51	0.763066	2.04001e-14	1.29957e-11	1.02437	2.65388e-28	1.02396e-25	0.65905	3.27011e-24	3.63416e-21
ENSG00000182004	SNRPE	700.872	0.915809	8.16954e-14	4.99616e-11	1.30338	7.87721e-21	1.20236e-18	0.747085	5.1795e-15	1.89108e-12
ENSG00000188021	UBQLN2	1542.88	0.773024	1.34328e-13	7.89903e-11	1.25994	2.548e-34	1.47466e-31	0.560013	1.89245e-13	5.68113e-11
ENSG00000151892	GFRA1	3345.81	0.603817	1.49595e-13	8.47096e-11	0.34903	0.000301304	0.00275155	0.701938	2.92989e-21	2.00168e-18
ENSG00000174099	MSRB3	4705.57	-0.427449	2.39618e-13	1.3084e-10	-0.240389	0.00165996	0.0111709	-0.505674	7.85391e-21	4.61298e-18
ENSG00000109756	RAPGEF2	523.744	0.835196	1.21731e-12	6.41776e-10	0.663872	3.14367e-09	1.05728e-07	0.947329	2.1841e-15	8.42999e-13
ENSG00000100567	PSMA3	1274.15	0.793628	1.96564e-12	1.00175e-09	0.874969	6.68109e-17	6.44447e-15	0.816759	2.96347e-21	2.00168e-18
ENSG00000138386	NAB1	386.16	0.777644	3.7816e-12	1.86506e-09	1.07297	4.07218e-13	2.49174e-11	0.611184	2.28816e-09	3.73875e-07
ENSG00000134874	DZIP1	740.948	0.616099	4.15746e-12	1.98636e-09	0.816311	5.43421e-15	4.44007e-13	0.507715	4.96042e-11	1.09853e-08
ENSG00000057663	ATG5	540.6	0.795973	5.07412e-12	2.35085e-09	1.31345	3.53625e-30	1.58447e-27	0.561541	7.03888e-10	1.26784e-07
ENSG00000101577	LPIN2	924.803	0.929431	8.01909e-12	3.606e-09	1.5679	2.03489e-53	4.0378e-50	0.750458	8.11209e-22	6.08813e-19
ENSG00000126107	HECTD3	2009.46	-0.389763	2.26478e-11	9.89322e-09	-0.419468	6.06115e-07	1.17255e-05	-0.344501	1.23041e-07	1.35135e-05
ENSG00000151612	ZNF827	271.742	1.85229	6.38085e-11	2.70991e-08	2.19686	3.10989e-59	7.19939e-56	1.93456	4.18222e-10	7.7394e-08
ENSG00000274211	SOCS7	466.802	-0.501422	6.97438e-11	2.88193e-08	-0.555354	1.00805e-06	1.85455e-05	-0.399526	1.66604e-06	0.000127311
ENSG00000101782	RIOK3	1336.5	-0.384218	7.56791e-11	3.04489e-08	-0.497321	1.84082e-07	4.08451e-06	-0.297804	5.44698e-07	5.18192e-05
ENSG00000154124	OTULIN	516.606	0.45118	9.90508e-11	3.88305e-08	0.506824	2.67839e-05	0.000342559	0.362263	2.44021e-07	2.47855e-05
ENSG00000105974	CAV1	20567.9	0.50464	3.23134e-10	1.21685e-07	0.610518	1.00503e-14	7.58687e-13	0.459467	3.1577e-17	1.42191e-14
ENSG00000169583	CLIC3	281.578	-0.806159	3.26319e-10	1.21685e-07	-0.692856	8.22294e-10	3.05392e-08	-0.893979	6.22932e-11	1.31487e-08
ENSG00000153179	RASSF3	2635.08	-0.388866	3.7394e-10	1.36123e-07	-0.519366	1.59798e-07	3.5974e-06	-0.322368	2.04898e-09	3.45996e-07
ENSG00000160208	RRP1B	905.49	0.502617	4.65064e-10	1.65357e-07	0.663687	2.22996e-10	9.246e-09	0.377383	1.58295e-06	0.000123607
ENSG00000125834	STK35	830.136	-0.490959	6.20926e-10	2.15758e-07	-0.549406	3.46735e-09	1.16052e-07	-0.44143	8.43688e-09	1.18723e-06
ENSG00000170445	HARS1	1758.44	0.653315	7.99645e-10	2.71684e-07	0.879815	1.05807e-23	2.22676e-21	0.60666	1.24582e-24	1.68298e-21
ENSG00000041357	PSMA4	2112.26	0.488325	9.14939e-10	3.04098e-07	0.700924	6.07103e-14	4.30238e-12	0.382392	2.67279e-09	4.19845e-07
ENSG00000115935	WIPF1	1049.58	0.671864	1.00708e-09	3.27602e-07	1.11153	1.00034e-32	5.14622e-30	0.463831	6.83613e-08	7.69578e-06
ENSG00000181467	RAP2B	1239.46	0.64476	1.07383e-09	3.42038e-07	1.20506	1.08301e-33	6.01718e-31	0.396064	1.29485e-10	2.46369e-08
ENSG00000114999	TTL	2236.63	-0.292173	1.39841e-09	4.36333e-07	-0.157445	0.0374909	0.125451	-0.36619	3.67814e-11	8.71719e-09
ENSG00000137992	DBT	401.941	0.54539	1.68544e-09	5.15375e-07	0.28948	0.00442915	0.0246577	0.630508	6.87306e-13	1.89486e-10
ENSG00000198700	IPO9	2503.95	0.508517	2.85078e-09	8.5462e-07	0.951989	1.99953e-29	8.16869e-27	0.306288	2.38904e-09	3.84209e-07
ENSG00000081087	OSTM1	518.58	0.620844	3.03247e-09	8.91604e-07	0.939742	6.49475e-13	3.85522e-11	0.41495	2.63871e-06	0.00018663
ENSG00000148943	LIN7C	388.044	0.623009	3.11221e-09	8.97785e-07	0.85827	3.97008e-09	1.30674e-07	0.446572	2.18954e-06	0.000163417
ENSG00000238227	TMEM250	1751.09	-0.376137	3.65738e-09	1.03551e-06	-0.421009	7.20499e-08	1.76503e-06	-0.342859	5.74216e-07	5.34972e-05
ENSG00000173011	TADA2B	938.549	-0.455675	4.24387e-09	1.15865e-06	-0.585301	1.67409e-08	4.81431e-07	-0.349028	1.60082e-06	0.000124096
ENSG00000124535	WRNIP1	778.286	0.239887	4.21688e-09	1.15865e-06	0.201784	0.0134618	0.0589485	0.225006	5.10798e-05	0.00221877
ENSG00000047634	SCML1	223.566	0.617845	1.0536e-08	2.82605e-06	0.690986	4.60765e-05	0.000547948	0.450855	1.50823e-05	0.00084542
ENSG00000158985	CDC42SE2	754.754	0.846414	1.20938e-08	3.18797e-06	0.919383	1.41691e-10	6.15027e-09	0.910855	1.0727e-20	6.03797e-18
ENSG00000153310	CYRIB	762.625	-0.501454	1.2703e-08	3.29179e-06	-0.6243	6.07406e-10	2.32421e-08	-0.429205	4.38149e-09	6.57662e-07
ENSG00000180921	FAM83H	968.048	-0.745736	1.4958e-08	3.81156e-06	-1.2606	4.89284e-24	1.0619e-21	-0.516258	5.5623e-07	5.25462e-05
ENSG00000205339	IPO7	4358.53	0.57196	1.52413e-08	3.82007e-06	0.598441	7.44623e-09	2.31902e-07	0.532273	2.09124e-10	3.92369e-08
ENSG00000152700	SAR1B	1299.87	0.464276	2.22869e-08	5.49588e-06	0.806788	4.66526e-19	5.89095e-17	0.270897	5.63485e-05	0.0024089
ENSG00000075785	RAB7A	5917.55	0.55872	2.47275e-08	5.97995e-06	1.13016	1.23846e-47	1.72023e-44	0.322439	4.34177e-11	9.94118e-09
ENSG00000143390	RFX5	751.251	0.355574	2.50322e-08	5.97995e-06	0.512248	7.52679e-08	1.82775e-06	0.243994	0.000111379	0.00401231
ENSG00000138071	ACTR2	7756.03	0.642533	2.65288e-08	6.23997e-06	1.01595	7.27393e-28	2.73067e-25	0.521423	2.22407e-13	6.5315e-11
ENSG00000144136	SLC20A1	1531.57	0.723041	3.87575e-08	8.97822e-06	1.48921	2.87161e-42	2.34628e-39	0.454297	6.86763e-15	2.37884e-12
ENSG00000152952	PLOD2	3057.34	0.431813	4.2785e-08	9.76329e-06	0.670401	5.04474e-12	2.63427e-10	0.293645	1.28139e-05	0.000749364
ENSG00000106070	GRB10	1325.81	-0.352777	4.59922e-08	1.03408e-05	-0.494365	1.12836e-09	4.09216e-08	-0.248508	0.00016934	0.0055932
ENSG00000198252	STYX	553.519	0.683431	4.9128e-08	1.08858e-05	0.912604	4.51257e-09	1.47481e-07	0.576009	7.11736e-08	7.94615e-06
ENSG00000160714	UBE2Q1	1947.13	0.331324	5.27336e-08	1.15178e-05	0.473153	2.36723e-08	6.57617e-07	0.258049	7.06832e-06	0.000442065
ENSG00000119487	MAPKAP1	3123.81	-0.263525	5.65085e-08	1.21491e-05	-0.231089	0.00237496	0.0149335	-0.278736	1.09138e-06	9.21469e-05
ENSG00000198915	RASGEF1A	37.7752	-1.08784	5.72134e-08	1.21491e-05	-0.650348	0.000936611	0.00690161	-0.690004	1.78669e-05	0.000967657
ENSG00000164761	TNFRSF11B	3458.36	0.854001	6.03157e-08	1.24617e-05	1.78003	2.76407e-95	1.91965e-91	0.467184	5.02027e-06	0.000337407
ENSG00000139921	TMX1	662.76	0.916064	5.96032e-08	1.24617e-05	2.18189	3.33687e-79	1.54497e-75	0.588894	3.61696e-15	1.35726e-12
ENSG00000070610	GBA2	1098.19	-0.449125	6.38616e-08	1.30184e-05	-0.850829	4.10315e-15	3.45411e-13	-0.257393	1.69492e-05	0.000930757
ENSG00000166619	BLCAP	1962.25	-0.376673	6.8883e-08	1.37369e-05	-0.625967	2.33965e-14	1.71946e-12	-0.256616	9.78091e-06	0.000584647
ENSG00000152193	OBI1	262.149	0.785849	6.93975e-08	1.37369e-05	0.890398	2.22881e-07	4.81464e-06	0.752176	7.24083e-11	1.48207e-08
ENSG00000006607	FARP2	1327.01	-0.267275	7.00817e-08	1.37369e-05	-0.280888	0.000762874	0.00585756	-0.243211	2.47984e-05	0.00124536
ENSG00000143337	TOR1AIP1	1304.2	0.309266	7.13342e-08	1.38054e-05	0.428579	1.68764e-07	3.77477e-06	0.259449	8.95311e-07	7.90507e-05
ENSG00000276293	PIP4K2B	3621.56	-0.243146	8.75486e-08	1.67316e-05	-0.218065	0.00269891	0.0165659	-0.27072	3.82917e-09	5.87821e-07
ENSG00000173210	ABLIM3	803.217	-0.469933	9.41002e-08	1.72769e-05	-0.422505	2.36117e-07	5.08686e-06	-0.3022	0.000769665	0.0178343
ENSG00000111196	MAGOHB	293.275	0.630711	9.35842e-08	1.72769e-05	0.656616	2.47484e-06	4.1647e-05	0.562447	5.27387e-07	5.05807e-05
ENSG00000143622	RIT1	1073.11	-0.279996	9.49216e-08	1.72769e-05	-0.419316	3.13895e-06	5.172e-05	-0.196237	0.000179455	0.00581356
ENSG00000153885	KCTD15	1284.21	0.230028	9.20447e-08	1.72769e-05	0.287141	0.000765697	0.00587274	0.175617	0.000224767	0.00698017
ENSG00000013588	GPRC5A	1949.96	-0.493965	1.05015e-07	1.88891e-05	-0.741738	4.64929e-10	1.83106e-08	-0.37283	1.44223e-08	1.91011e-06
ENSG00000198730	CTR9	1050.41	0.521709	1.2318e-07	2.18989e-05	0.667881	6.43202e-10	2.43435e-08	0.448452	1.32806e-07	1.44683e-05
ENSG00000180398	MCFD2	2991.55	0.560333	1.25585e-07	2.20697e-05	1.12434	5.89987e-45	6.30379e-42	0.333472	1.66541e-08	2.12245e-06
ENSG00000165097	KDM1B	368.59	0.779127	1.34859e-07	2.34302e-05	1.613	8.35742e-31	4.00292e-28	0.48679	1.6169e-08	2.08025e-06
ENSG00000111707	SUDS3	887.537	0.462594	1.43414e-07	2.46366e-05	0.687765	2.64764e-12	1.41991e-10	0.361477	2.10476e-07	2.17048e-05
ENSG00000120705	ETF1	3267.42	0.249482	1.55864e-07	2.61868e-05	0.21447	0.00666805	0.0339815	0.273072	1.75985e-07	1.86438e-05
ENSG00000131876	SNRPA1	806.137	-0.278384	1.55368e-07	2.61868e-05	-0.260293	0.00237071	0.0149135	-0.256129	6.5798e-05	0.00267731
ENSG00000144369	FAM171B	185.73	0.671368	2.13197e-07	3.54302e-05	0.746306	3.90172e-08	1.02642e-06	0.407145	0.000244776	0.00746428
ENSG00000140632	GLYR1	2528.99	-0.228711	2.45769e-07	4.04039e-05	-0.303706	0.00017274	0.0017053	-0.180477	9.91162e-05	0.00367846
ENSG00000168256	NKIRAS2	2661.36	-0.232096	2.50991e-07	4.08233e-05	-0.431487	3.10488e-08	8.37413e-07	-0.137403	0.000544562	0.0140879
ENSG00000271601	LIX1L	1786.7	-0.205365	2.85788e-07	4.59939e-05	-0.241996	0.00199058	0.0129383	-0.17219	4.37039e-05	0.00196391
ENSG00000151725	CENPU	296.722	0.645712	3.41545e-07	5.43945e-05	1.20614	1.71451e-09	6.09069e-08	0.353908	3.06118e-05	0.00150376
ENSG00000134265	NAPG	657.107	0.326794	3.49126e-07	5.50287e-05	0.335905	0.000326434	0.00295193	0.276024	0.000109457	0.00395363
ENSG00000104435	STMN2	921.321	-0.553085	3.70621e-07	5.72366e-05	-1.09249	6.21168e-33	3.31847e-30	-0.263245	0.000304829	0.00885345
ENSG00000141376	BCAS3	446.813	0.532562	3.67642e-07	5.72366e-05	0.758573	1.78968e-09	6.29332e-08	0.441762	1.77376e-08	2.23942e-06
ENSG00000170653	ATF7	849.684	0.383746	5.05206e-07	7.7241e-05	0.51547	1.28737e-07	2.96052e-06	0.274056	0.000176806	0.00575536
ENSG00000006576	PHTF2	1673.69	0.524966	5.37765e-07	8.14048e-05	0.779708	1.65133e-11	8.01994e-10	0.424055	2.29711e-09	3.73875e-07
ENSG00000102349	KLF8	70.927	-0.718246	5.56705e-07	8.34457e-05	-0.397139	0.00443856	0.0246841	-0.54099	6.86277e-05	0.0027592
ENSG00000074696	HACD3	3252.79	0.479054	6.03477e-07	8.95782e-05	0.790575	3.90785e-16	3.50194e-14	0.364828	9.91981e-10	1.74035e-07
ENSG00000197903	H2BC12	1061.4	-0.504824	6.34583e-07	9.24161e-05	-0.961094	5.27176e-22	9.1531e-20	-0.320397	1.56601e-06	0.000122996
ENSG00000171488	LRRC8C	200.632	0.710593	6.46773e-07	9.24161e-05	1.33316	2.57798e-18	2.98401e-16	0.40489	6.17112e-05	0.00255458
ENSG00000184787	UBE2G2	1798.23	0.3231	6.43248e-07	9.24161e-05	0.620717	1.16671e-11	5.76711e-10	0.205684	3.56809e-05	0.00168536
ENSG00000109670	FBXW7	253.344	0.401821	6.37826e-07	9.24161e-05	0.159247	0.102172	0.25543	0.47791	1.13006e-06	9.35161e-05
ENSG00000088930	XRN2	2051.61	0.5131	7.10567e-07	0.000100591	0.97241	1.03987e-24	2.53399e-22	0.338706	5.41463e-09	7.95068e-07
ENSG00000171174	RBKS	82.1024	-0.73566	8.01459e-07	0.000112417	-1.31947	5.20508e-13	3.11631e-11	-0.16577	0.00938753	0.10568
ENSG00000124523	SIRT5	203.276	0.495728	8.19477e-07	0.0001139	0.705257	1.79238e-06	3.11592e-05	0.247707	0.00130738	0.0266148
ENSG00000142494	SLC47A1	127.844	0.621363	8.86643e-07	0.000122125	0.326431	0.0236725	0.0897654	0.534017	5.22632e-06	0.000347795
ENSG00000169446	MMGT1	736.496	0.61499	9.40367e-07	0.000127232	1.15898	3.31649e-18	3.80711e-16	0.370745	4.7132e-06	0.000319953
ENSG00000134375	TIMM17A	1448.71	0.44197	9.40278e-07	0.000127232	0.80227	1.5617e-16	1.47564e-14	0.293651	1.79076e-05	0.000967657
ENSG00000122884	P4HA1	2413.16	0.210246	9.95976e-07	0.000133574	0.236059	0.00286445	0.0172762	0.18844	3.50609e-05	0.0016743
ENSG00000116285	ERRFI1	3986.58	0.499448	1.12624e-06	0.000149731	0.78289	1.18471e-10	5.20749e-09	0.371173	1.62e-07	1.75077e-05
ENSG00000061987	MON2	697.356	0.327516	1.13683e-06	0.000149836	0.488273	3.05542e-07	6.38193e-06	0.205128	0.00118638	0.0246567
ENSG00000135341	MAP3K7	1142.87	0.296729	1.23291e-06	0.00016111	0.514791	2.74054e-09	9.32994e-08	0.173205	0.00170658	0.0320197
ENSG00000170027	YWHAG	5294.61	0.57091	1.2606e-06	0.000163333	1.34305	3.61906e-53	6.2836e-50	0.294525	2.14781e-09	3.58206e-07
ENSG00000164938	TP53INP1	861.438	0.641328	1.41083e-06	0.000181262	0.795094	5.65368e-08	1.42006e-06	0.672477	1.70723e-12	4.43519e-10
ENSG00000012174	MBTPS2	666.068	0.47537	1.43232e-06	0.000182489	0.946442	1.30533e-19	1.72676e-17	0.233348	0.000380392	0.0105302
ENSG00000005189	REXO5	124.647	0.603561	1.44843e-06	0.000183017	1.0515	6.74837e-08	1.67384e-06	0.227798	0.00245844	0.0412391
ENSG00000118276	B4GALT6	521.678	0.911204	1.48519e-06	0.000186124	0.376222	0.00742509	NA	1.01526	1.91519e-22	1.5219e-19
ENSG00000165092	ALDH1A1	11155	0.267106	1.58687e-06	0.000196046	0.220619	0.000893766	0.00663824	0.334844	5.73481e-11	1.22971e-08
ENSG00000161981	SNRNP25	1077.21	0.271384	1.59001e-06	0.000196046	0.447045	6.25433e-06	9.59918e-05	0.181618	0.000596827	0.0148481
ENSG00000030110	BAK1	1316.38	-0.235366	2.03005e-06	0.000248299	-0.268228	0.00221929	0.0141274	-0.199115	0.000280158	0.00833623
ENSG00000078177	N4BP2	179.013	0.688218	2.05925e-06	0.000249872	0.830707	2.29894e-05	0.000299272	0.502507	1.96577e-05	0.00102929
ENSG00000143549	TPM3	11754	-0.198205	2.18808e-06	0.000263414	-0.137201	0.0401117	0.132039	-0.235472	9.70345e-07	8.40281e-05
ENSG00000164104	HMGB2	1392.9	0.478465	2.25742e-06	0.000269638	1.08593	2.88714e-27	9.54817e-25	0.246091	1.07295e-05	0.000638524
ENSG00000117461	PIK3R3	766.036	0.450997	2.52931e-06	0.000295196	0.589486	5.01741e-05	0.000586631	0.411329	1.10986e-12	2.93982e-10
ENSG00000107819	SFXN3	3099.61	-0.271684	2.51011e-06	0.000295196	-0.456901	1.04031e-09	3.81262e-08	-0.199348	0.000238967	0.00732019
ENSG00000205189	ZBTB10	322.54	0.499327	2.51292e-06	0.000295196	0.544882	0.000169948	0.00167893	0.400666	1.93535e-05	0.0010173
ENSG00000138434	ITPRID2	2591.06	-0.284777	2.94314e-06	0.000340891	-0.45409	9.20718e-08	2.17657e-06	-0.247451	1.09858e-06	9.21781e-05
ENSG00000126391	FRMD8	1158.51	-0.204393	3.05443e-06	0.000351122	-0.149023	0.0604962	0.177275	-0.213921	0.00010256	0.0037649
ENSG00000139926	FRMD6	7565.93	-0.191999	3.08702e-06	0.00035222	-0.102365	0.133731	0.306335	-0.258493	2.61594e-09	4.1575e-07
ENSG00000178607	ERN1	121.15	0.451974	3.93551e-06	0.000445703	0.306088	0.0141833	0.0613151	0.326243	0.000430529	0.0115627
ENSG00000112305	SMAP1	850.102	-0.256151	4.00245e-06	0.000449952	-0.245868	0.0045148	0.0250042	-0.253104	7.05754e-05	0.0027959
ENSG00000156639	ZFAND3	3448.47	-0.199813	4.54333e-06	0.000507029	-0.236637	0.000959476	0.0070626	-0.181567	4.93965e-05	0.00215257
ENSG00000139636	LMBR1L	843.178	-0.54342	5.31714e-06	0.000589085	-1.24847	7.03802e-27	2.1724e-24	-0.229552	0.000645203	0.0157899
ENSG00000113712	CSNK1A1	3710.73	-0.176068	6.23799e-06	0.000686134	-0.266258	0.000187358	0.0018311	-0.110394	0.00633895	0.0805578
ENSG00000125651	GTF2F1	2344.23	0.284295	6.33951e-06	0.00069232	0.362779	2.73728e-05	0.000347858	0.258196	5.68002e-05	0.00242055
ENSG00000197594	ENPP1	792.948	0.294022	6.70984e-06	0.000727566	0.514899	1.46439e-07	3.31817e-06	0.184449	0.00124769	0.0257328
ENSG00000112902	SEMA5A	8193.27	0.246475	6.90068e-06	0.00074299	0.22729	0.00284745	0.0172172	0.272462	1.39902e-05	0.000800132
ENSG00000166579	NDEL1	1549.87	-0.168462	7.05289e-06	0.000754068	-0.262523	0.000423497	0.00364009	-0.0964662	0.0145785	0.136789
ENSG00000197296	FITM2	393.547	0.55796	7.25909e-06	0.000770724	1.24955	1.86112e-22	3.31423e-20	0.218819	0.00186017	0.0339123
ENSG00000196182	STK40	3633.04	-0.476425	7.33065e-06	0.000772954	-1.21506	2.8063e-44	2.78425e-41	-0.218672	2.01474e-05	0.00105085
ENSG00000134686	PHC2	2795.13	-0.145638	7.54177e-06	0.000789768	-0.15811	0.0292633	0.105112	-0.116667	0.00228191	0.038873
ENSG00000076067	RBMS2	2491.82	-0.2603	7.76931e-06	0.000808061	-0.35754	3.15212e-06	5.18756e-05	-0.237226	1.51869e-05	0.00084777
ENSG00000146386	ABRACL	645.237	-0.396693	8.03085e-06	0.000829619	-0.74928	1.62935e-12	9.0166e-11	-0.199672	0.00244046	0.0410562
ENSG00000174839	DENND6A	255.891	0.413331	8.64307e-06	0.000886872	0.411039	0.00207539	0.0133831	0.343672	6.1407e-05	0.00255245
ENSG00000117069	ST6GALNAC5	502.441	0.430091	8.71828e-06	0.000888625	0.395879	0.0119028	0.0534358	0.348537	2.9081e-06	0.000203552
ENSG00000116396	KCNC4	509.115	-0.469069	8.88794e-06	0.000899918	-0.303541	0.00245185	0.015313	-0.517813	5.10348e-06	0.000341302
ENSG00000169760	NLGN1	255.384	0.323749	9.11942e-06	0.000917282	0.427579	0.00020753	0.00199349	0.197832	0.00243981	0.0410562
ENSG00000104472	CHRAC1	747.32	0.29911	9.4527e-06	0.00094459	0.554005	2.50118e-07	5.33338e-06	0.165961	0.00300145	0.0482697
ENSG00000183722	LHFPL6	1276.29	0.507381	9.955e-06	0.000988325	1.32348	3.72956e-43	3.45357e-40	0.219895	6.05571e-05	0.00253271
ENSG00000173852	DPY19L1	909.687	0.580714	1.20339e-05	0.001187	1.31423	1.62653e-23	3.32242e-21	0.344249	5.37381e-06	0.000354121
ENSG00000103381	CPPED1	1013.15	-0.302471	1.22434e-05	0.00119994	-0.169482	0.0228679	0.0876234	-0.41523	1.00529e-06	8.59519e-05
ENSG00000171241	SHCBP1	956.743	0.674036	1.2458e-05	0.00121319	1.91817	5.11287e-49	7.89086e-46	0.396352	6.59648e-09	9.47998e-07
ENSG00000055211	GINM1	1003.56	0.352588	1.38532e-05	0.00134052	0.705007	4.3077e-12	2.27506e-10	0.21781	0.000553906	0.0141896
ENSG00000197622	CDC42SE1	1719.8	-0.230128	1.46337e-05	0.00140714	-0.487622	5.5878e-09	1.78424e-07	-0.126649	0.00253693	0.0423103
ENSG00000100228	RAB36	327.657	-0.239135	1.51459e-05	0.00144729	-0.203881	0.0265539	0.0980158	-0.196878	0.00206273	0.0366168
ENSG00000267106	ZNF561-AS1	152.819	0.406779	1.60786e-05	0.00152686	0.249384	0.0272094	0.099641	0.373592	0.000173907	0.0056884
ENSG00000149357	LAMTOR1	3400.11	0.329797	1.63727e-05	0.0015452	0.707004	1.15736e-14	8.64286e-13	0.211368	0.000168695	0.00558555
ENSG00000077713	SLC25A43	608.239	-0.252335	1.80564e-05	0.00169364	-0.230697	0.0139066	0.0604767	-0.250587	0.000178583	0.00579923
ENSG00000085788	DDHD2	760.937	0.223644	1.82574e-05	0.00170206	0.197095	0.0264399	0.0976211	0.221648	0.000255663	0.00774383
ENSG00000100441	KHNYN	2099.53	-0.38326	1.94627e-05	0.00180343	-0.908203	4.32702e-26	1.22658e-23	-0.219382	9.23928e-05	0.00348641
ENSG00000139645	ANKRD52	6485.06	-0.391617	2.05731e-05	0.00189483	-0.939739	7.15832e-30	3.10716e-27	-0.167815	0.00370685	0.0560646
ENSG00000132768	DPH2	893.772	-0.206247	2.17022e-05	0.00198686	-0.256309	0.00326159	0.0192371	-0.164421	0.00117378	0.024454
ENSG00000137273	FOXF2	867.239	0.236915	2.3089e-05	0.00210124	0.11012	0.15091	0.3324	0.342187	2.2732e-06	0.00016706
ENSG00000063978	RNF4	1999.2	-0.163382	2.43458e-05	0.0022025	-0.211624	0.0037651	0.0216015	-0.114982	0.00599996	0.0772673
ENSG00000165169	DYNLT3	607.012	-0.448955	2.46011e-05	0.0022125	-0.892312	4.78224e-10	1.87114e-08	-0.326737	6.65405e-06	0.000422017
ENSG00000114251	WNT5A	5737.35	0.333215	2.47783e-05	0.00221541	0.754168	1.57165e-19	2.05945e-17	0.150358	0.00564159	0.074281
ENSG00000154319	FAM167A	308.039	0.636309	2.62908e-05	0.00233698	0.970245	2.71984e-24	6.09332e-22	0.0705067	0.051724	NA
ENSG00000128607	KLHDC10	1406.37	0.495537	2.69975e-05	0.00238592	0.523951	1.09358e-06	1.99603e-05	0.644979	2.37565e-23	2.13951e-20
ENSG00000135720	DYNC1LI2	2987.65	-0.23345	2.85284e-05	0.00249967	-0.412314	2.97525e-07	6.23321e-06	-0.176633	0.000396969	0.0108336
ENSG00000236609	ZNF853	169.588	0.501216	2.86116e-05	0.00249967	0.577647	0.000683583	0.00535531	0.351989	0.000209874	0.00663978
ENSG00000162946	DISC1	77.8262	0.54305	2.97242e-05	0.00258212	0.910105	2.86565e-05	0.000360542	0.173305	0.00833941	0.0975386
ENSG00000196459	TRAPPC2	364.351	-0.273101	3.01571e-05	0.00260493	-0.147895	0.140402	0.316743	-0.323032	2.29945e-05	0.00116556
ENSG00000197747	S100A10	11206.1	-0.308602	3.13139e-05	0.00268965	-0.723289	1.10324e-20	1.64775e-18	-0.213406	4.54323e-05	0.00202556
ENSG00000110906	KCTD10	4598.53	-0.146353	3.172e-05	0.00270931	-0.193983	0.00602871	0.0313394	-0.107892	0.0034713	0.0534098
ENSG00000170473	PYM1	651.461	-0.28221	3.20976e-05	0.00271127	-0.566128	2.81048e-08	7.66945e-07	-0.151576	0.0055136	0.0730945
ENSG00000164649	CDCA7L	820.768	0.228311	3.20158e-05	0.00271127	0.329265	0.000431805	0.00369549	0.173887	0.00084916	0.0192795
ENSG00000119638	NEK9	2185.6	0.161424	3.24004e-05	0.00272181	0.158752	0.0299337	0.106863	0.13933	0.00194323	0.0350951
ENSG00000145022	TCTA	1926.75	-0.165328	3.39609e-05	0.00283731	-0.226967	0.00246497	0.0153743	-0.117107	0.00425121	0.0613564
ENSG00000149485	FADS1	5820.68	0.227597	3.43758e-05	0.00285637	0.489259	2.46891e-08	6.83131e-07	0.12841	0.00347806	0.053453
ENSG00000180198	RCC1	1049.56	0.188956	3.47378e-05	0.00287085	0.280349	0.000531987	0.00437496	0.126239	0.00426503	0.0613811
ENSG00000136273	HUS1	497.022	-0.231434	3.54523e-05	0.00291414	-0.40112	4.9676e-05	0.000581298	-0.117167	0.0181719	0.155038
ENSG00000131873	CHSY1	1223.9	0.3241	3.64861e-05	0.00298308	0.847011	3.07669e-14	2.21426e-12	0.143537	0.00334879	0.0521785
ENSG00000172059	KLF11	577.023	-0.24098	3.67208e-05	0.0029863	-0.343182	0.00152632	0.0104643	-0.181193	0.0011074	0.0235666
ENSG00000060642	PIGV	317.898	0.249533	3.72788e-05	0.00301563	0.268793	0.00487421	0.026571	0.1955	0.00208978	0.0369818
ENSG00000181827	RFX7	482.438	0.254323	3.84339e-05	0.00309271	0.176118	0.0610862	0.178516	0.296988	6.05388e-05	0.00253271
ENSG00000165802	NSMF	1937.46	-0.233939	3.89699e-05	0.00311582	-0.135096	0.0837723	0.222783	-0.312733	6.5698e-06	0.000420623
ENSG00000166822	TMEM170A	129.571	0.565688	3.91286e-05	0.00311582	0.640054	0.000256114	0.00239719	0.464483	0.000100508	0.00370973
ENSG00000009335	UBE3C	4012.35	-0.174193	3.97728e-05	0.00315071	-0.255041	0.000606206	0.00485874	-0.119402	0.00516954	0.0703985
ENSG00000198324	PHETA1	554.908	-0.210418	4.08553e-05	0.00321977	-0.249866	0.00755008	0.0376555	-0.155659	0.00350606	0.053822
ENSG00000131263	RLIM	1049.62	0.261027	4.22932e-05	0.003316	0.490298	1.33339e-06	2.38671e-05	0.153904	0.00419152	0.0608852
ENSG00000134287	ARF3	5326.97	-0.172609	4.27395e-05	0.0033339	-0.252404	0.000187461	0.0018311	-0.146358	0.000135406	0.00467826
ENSG00000121039	RDH10	3182.29	0.628782	4.39966e-05	0.00341454	1.55585	9.8515e-69	2.73675e-65	0.738058	6.90572e-47	4.66447e-43
ENSG00000183044	ABAT	249.102	0.58411	4.62784e-05	0.00355553	1.21017	9.96303e-11	4.46408e-09	0.569782	1.17698e-08	1.58998e-06
ENSG00000164040	PGRMC2	1437.89	0.214624	4.61567e-05	0.00355553	0.222773	0.0106878	0.0494353	0.21335	0.000175486	0.00572618
ENSG00000232320	MXRA7P1	13.945	0.644896	4.65734e-05	0.0035603	0.160017	0.119781	NA	0.246794	0.00122105	NA
ENSG00000137478	FCHSD2	932.954	0.240963	4.73103e-05	0.00359864	0.553443	6.00847e-10	2.30546e-08	0.105241	0.02319	0.179629
ENSG00000146729	NIPSNAP2	1006.5	0.283195	4.78084e-05	0.00361853	0.496987	1.24184e-06	2.24015e-05	0.177687	0.00301968	0.0485052
ENSG00000100731	PCNX1	1000.78	0.254366	4.857e-05	0.00365806	0.382833	4.92933e-05	0.000577305	0.184301	0.00213534	0.0373201
ENSG00000166471	TMEM41B	318.068	0.327215	5.12202e-05	0.00383875	0.723061	2.9281e-08	7.94362e-07	0.129312	0.0170487	0.14878
ENSG00000109046	WSB1	739.978	-0.40272	5.22041e-05	0.00389341	-0.285523	0.00275204	0.0168248	-0.598005	6.69359e-15	2.37884e-12
ENSG00000108578	BLMH	1542.27	-0.167745	5.38012e-05	0.00399304	-0.226812	0.00431408	0.0241153	-0.117962	0.0057465	0.0752223
ENSG00000093217	XYLB	84.697	0.486846	5.50486e-05	0.00406588	0.918329	4.79893e-06	7.5684e-05	0.140674	0.0167509	0.147611
ENSG00000155304	HSPA13	851.92	0.283803	5.63155e-05	0.00413946	0.602006	1.20838e-09	4.37094e-08	0.139034	0.0110765	0.117267
ENSG00000265972	TXNIP	3023.64	-0.36831	5.99988e-05	0.0043891	-0.942557	3.7253e-25	9.40809e-23	-0.207855	0.000673249	0.0162015
ENSG00000125870	SNRPB2	1126.28	0.310379	6.44092e-05	0.00468929	0.327919	0.000143738	0.00145096	0.359912	5.61192e-06	0.000362734
ENSG00000143493	INTS7	632.546	0.197244	6.66573e-05	0.00482997	0.238061	0.00639926	0.0328963	0.139197	0.00725015	0.0887963
ENSG00000079974	RABL2B	398.031	0.304571	6.94354e-05	0.00500754	0.243565	0.0205108	0.080867	0.314355	0.000151782	0.0051389
ENSG00000143815	LBR	1342.24	0.383793	7.09847e-05	0.00509523	1.05314	5.11436e-20	6.96455e-18	0.200363	0.000189095	0.00609663
ENSG00000136710	CCDC115	640.637	0.246365	7.13633e-05	0.00509848	0.556066	2.03211e-07	4.43109e-06	0.119733	0.0140667	0.13458
ENSG00000150403	TMCO3	2580.99	0.150776	7.43874e-05	0.00528981	0.210156	0.00367326	0.0211728	0.0998608	0.0134467	0.130591
ENSG00000038210	PI4K2B	679.517	0.517782	7.69219e-05	0.00539477	1.0883	3.02205e-16	2.74355e-14	0.479804	5.67565e-07	5.32446e-05
ENSG00000154889	MPPE1	364.425	0.322112	7.68621e-05	0.00539477	0.439875	2.96942e-05	0.000371914	0.317996	6.45592e-05	0.00263484
ENSG00000089902	RCOR1	1478.73	-0.193439	7.63774e-05	0.00539477	-0.247513	0.00298627	0.0178405	-0.17632	0.00021503	0.00673978
ENSG00000135472	FAIM2	277.177	0.493557	7.80351e-05	0.00544785	1.16071	7.23213e-08	1.76545e-06	0.333227	1.84681e-05	0.000993965
ENSG00000100426	ZBED4	965.69	-0.217802	8.08994e-05	0.00562214	-0.44132	8.10985e-06	0.000120865	-0.126091	0.00667514	0.0834776
ENSG00000155111	CDK19	554.935	-0.221497	8.15634e-05	0.00564264	-0.377882	3.78578e-05	0.000462304	-0.114809	0.0218092	0.173656
ENSG00000184445	KNTC1	273.032	0.356597	8.29677e-05	0.00571394	0.888547	4.73944e-09	1.53095e-07	0.137343	0.0134461	0.130591
ENSG00000103994	ZNF106	1583.84	0.253866	8.56204e-05	0.00586753	0.10392	0.16064	0.346796	0.392428	1.34134e-06	0.000107858
ENSG00000142875	PRKACB	1557.5	-0.213058	8.59655e-05	0.00586753	-0.300299	0.0018334	0.0120635	-0.183577	0.0002865	0.00848757
ENSG00000117758	STX12	1902.36	-0.212759	9.19472e-05	0.00624792	-0.183947	0.0332979	0.115367	-0.245103	7.18021e-05	0.00282791
ENSG00000108179	PPIF	2560.93	-0.214234	9.33475e-05	0.006315	-0.586163	5.78142e-12	2.98528e-10	-0.0946429	0.0116446	0.11995
ENSG00000166847	DCTN5	3065.17	-0.210022	9.92937e-05	0.00666654	-0.507437	2.17698e-10	9.08057e-09	-0.119037	0.0023582	0.0400715
ENSG00000164442	CITED2	15887.9	0.113146	9.9416e-05	0.00666654	0.133456	0.0428099	0.138721	0.0858859	0.0135063	0.130634
ENSG00000181104	F2R	3519.31	0.205612	0.00010351	0.00691078	0.477704	4.10002e-07	8.25352e-06	0.107872	0.00799844	0.0951152
ENSG00000134153	EMC7	1310.38	0.233969	0.000104249	0.00692983	0.410162	3.29166e-06	5.39164e-05	0.189384	0.000731415	0.0172739
ENSG00000110756	HPS5	777.08	0.282508	0.000107015	0.00708291	0.573829	1.22542e-08	3.63699e-07	0.211559	0.00053016	0.0137995
ENSG00000137817	PARP6	494.377	-0.202287	0.000110086	0.00725477	-0.327955	0.000813627	0.00616969	-0.113754	0.0164178	0.145721
ENSG00000183853	KIRREL1	5298.19	0.260183	0.000112053	0.00735269	0.580492	4.70117e-08	1.20478e-06	0.172051	0.00115093	0.0242179
ENSG00000128973	CLN6	366.17	0.336347	0.000113772	0.00743361	0.93455	3.02829e-09	1.02095e-07	0.130047	0.0131091	0.128981
ENSG00000116406	EDEM3	621.181	0.297323	0.000114835	0.00747112	0.638309	1.39599e-08	4.07361e-07	0.181708	0.00355794	0.0542276
ENSG00000146676	PURB	1465.75	0.243946	0.000116119	0.00752262	0.168948	0.0650901	0.186183	0.355691	1.06148e-08	1.44844e-06
ENSG00000198830	HMGN2	6538.95	0.229119	0.000118662	0.00765497	0.538034	1.7512e-11	8.46796e-10	0.13249	0.00554486	0.0733648
ENSG00000135929	CYP27A1	324.893	0.288546	0.000119502	0.00767677	0.572768	3.15137e-07	6.53322e-06	0.115803	0.0292676	0.20614
ENSG00000111371	SLC38A1	3208.52	0.268588	0.000131194	0.00839259	0.274727	0.000463016	0.00390486	0.382624	8.12172e-11	1.61348e-08
ENSG00000122140	MRPS2	1482.28	-0.188403	0.000135024	0.00860161	-0.194125	0.0138454	0.0602674	-0.204114	9.56968e-05	0.00359102
ENSG00000185344	ATP6V0A2	545.021	0.305876	0.000141703	0.00898964	0.608512	1.67492e-05	0.000228757	0.223705	0.000388576	0.0106476
ENSG00000183520	UTP11	699.791	0.185655	0.000143004	0.00903464	0.18817	0.0362138	0.122199	0.164634	0.00177636	0.0327379
ENSG00000085978	ATG16L1	658.558	-0.19426	0.00014766	0.00929041	-0.391294	2.86352e-05	0.000360542	-0.0902911	0.0390306	0.242779
ENSG00000103005	USB1	2063.03	0.288882	0.000151007	0.00946205	0.90986	1.00717e-22	1.81682e-20	0.110982	0.0134693	0.130622
ENSG00000153904	DDAH1	7726.19	-0.315384	0.000154046	0.00961311	-0.850496	1.05824e-13	7.17023e-12	-0.204207	0.000112605	0.00401414
ENSG00000102908	NFAT5	849.354	0.408463	0.000154783	0.00961983	0.390979	3.25757e-05	0.000405445	0.541742	1.03283e-06	8.7752e-05
ENSG00000145332	KLHL8	336.678	0.301218	0.000165231	0.0102276	0.705435	4.14021e-07	8.32235e-06	0.128769	0.0184679	0.156514
ENSG00000147601	TERF1	795.786	0.442567	0.000167674	0.010337	0.854713	1.24196e-12	7.09908e-11	0.519433	1.0552e-09	1.82752e-07
ENSG00000175376	EIF1AD	728.695	-0.173059	0.00016867	0.0103566	-0.126101	0.146603	0.326634	-0.173136	0.00131458	0.0266646
ENSG00000185361	TNFAIP8L1	228.39	0.314789	0.000176551	0.0107623	0.784409	6.07029e-07	1.17269e-05	0.112876	0.0294487	0.206661
ENSG00000182199	SHMT2	6052.79	-0.149607	0.000176685	0.0107623	-0.241673	0.000397909	0.00345867	-0.0919478	0.0222564	0.175415
ENSG00000198331	HYLS1	184.916	0.317131	0.000177673	0.0107795	0.633786	1.32296e-05	0.000185429	0.132701	0.0192235	0.159855
ENSG00000147669	POLR2K	598.467	0.307396	0.000181961	0.010855	0.636044	1.58823e-08	4.62484e-07	0.154669	0.0105876	0.113883
ENSG00000107443	CCNJ	202.416	0.291665	0.000179803	0.010855	0.2111	0.0779477	0.211919	0.328441	4.15991e-05	0.00189852
ENSG00000136444	RSAD1	497.825	-0.160556	0.000180637	0.010855	-0.194204	0.0244585	0.0920674	-0.10485	0.0211517	0.170285
ENSG00000147471	PLPBP	1261.56	0.19959	0.000182466	0.010855	0.296054	0.00196316	0.012778	0.162882	0.00108233	0.0232083
ENSG00000153786	ZDHHC7	2723.48	-0.137661	0.000181077	0.010855	-0.203795	0.00389156	0.0221896	-0.0904872	0.0178917	0.153557
ENSG00000140367	UBE2Q2	1590.93	0.238064	0.0001889	0.0111941	0.334829	0.0015321	0.0104884	0.229453	0.000211557	0.0066774
ENSG00000117519	CNN3	7967.41	0.184884	0.000189833	0.011206	0.327584	1.43097e-05	0.000198365	0.120235	0.00785452	0.0936999
ENSG00000139436	GIT2	1398.81	0.206252	0.000190833	0.0112217	0.33193	5.47855e-05	0.000633087	0.152773	0.00395721	0.0586162
ENSG00000153130	SCOC	600.708	0.45995	0.000197896	0.0115925	0.459851	0.00658855	0.0336452	0.545369	3.08783e-08	3.75797e-06
ENSG00000141510	TP53	2498.58	-0.145852	0.000201685	0.0117693	-0.169593	0.0224863	0.0866645	-0.116447	0.0057959	0.0755858
ENSG00000169762	TAPT1	241.436	-0.290977	0.000202462	0.0117697	-0.127127	0.201867	0.403559	-0.458185	9.10065e-07	7.98316e-05
ENSG00000008283	CYB561	720.84	-0.219731	0.000215998	0.0125091	-0.247805	0.00290322	0.0174344	-0.240426	0.000338218	0.00954085
ENSG00000129472	RAB2B	232.123	0.271152	0.000222877	0.0128587	0.446592	0.000747714	0.00576026	0.14577	0.012092	0.122269
ENSG00000159147	DONSON	340.131	0.225877	0.000229396	0.0131851	0.494187	6.21309e-05	0.000706217	0.0974926	0.0400809	0.246451
ENSG00000154920	EME1	65.6252	0.403065	0.000232017	0.0132858	0.792437	0.000331325	0.00297871	0.119698	0.0279845	0.200234
ENSG00000167105	TMEM92	66.001	-0.396894	0.000237164	0.0135299	-0.26657	0.0413487	0.135265	-0.21151	0.00401781	0.0593187
ENSG00000204054	LINC00963	473.143	0.22235	0.000242374	0.0137757	0.216731	0.0137757	0.0600016	0.275108	7.42646e-05	0.00290794
ENSG00000182636	NDN	1651.22	0.42446	0.000251755	0.0142559	1.21284	1.51495e-26	4.5745e-24	0.487867	2.17599e-19	1.13059e-16
ENSG00000137075	RNF38	988.609	-0.334476	0.000267547	0.0150387	-1.08705	2.54654e-16	2.32707e-14	-0.169158	0.00142194	0.0282071
ENSG00000170088	TMEM192	500.69	0.338983	0.000267015	0.0150387	0.707997	2.54076e-09	8.69239e-08	0.293061	0.000119184	0.0042148
ENSG00000159259	CHAF1B	309.635	0.325301	0.000273403	0.0153116	1.0645	2.77896e-10	1.12865e-08	0.120038	0.0156387	0.141905
ENSG00000119541	VPS4B	1109.66	0.217943	0.000275643	0.0153807	0.402998	1.2576e-05	0.000177702	0.184696	0.000697578	0.0166789
ENSG00000162694	EXTL2	474.474	0.309649	0.000289026	0.0160688	0.860794	8.70807e-11	3.92711e-09	0.12493	0.0207316	0.167702
ENSG00000204604	ZNF468	198.511	-0.204947	0.000290095	0.0160698	-0.210291	0.0502102	0.155431	-0.135212	0.0142705	0.135284
ENSG00000108669	CYTH1	301.083	0.258927	0.000292548	0.0160917	0.192362	0.0615723	0.179543	0.362881	1.73691e-05	0.000946126
ENSG00000152684	PELO	1355.03	0.194645	0.000292595	0.0160917	0.254378	0.00136574	0.00952793	0.199032	0.000253398	0.00769248
ENSG00000172795	DCP2	708.964	0.436458	0.000299866	0.0163737	0.377786	0.00497773	0.0270609	1.03989	4.90711e-21	3.15668e-18
ENSG00000270170	NCBP2AS2	318.621	-0.266341	0.000299505	0.0163737	-0.333543	0.00233661	0.0147324	-0.22635	0.00164429	0.0313719
ENSG00000136824	SMC2	355.38	0.327071	0.000301197	0.0163879	0.845358	2.40085e-10	9.83711e-09	0.200315	0.00307068	0.0489363
ENSG00000197951	ZNF71	354.489	-0.198999	0.00030271	0.0164118	-0.358179	0.00210638	0.0135452	-0.106106	0.0247658	0.185768
ENSG00000123395	ATG101	1503.18	-0.17527	0.000309735	0.0167334	-0.255431	0.000892432	0.00663236	-0.124019	0.0110119	0.117042
ENSG00000114626	ABTB1	476.844	-0.220982	0.000316918	0.0170611	-0.271966	0.00281585	0.017102	-0.181672	0.00424798	0.0613564
ENSG00000185963	BICD2	891.621	0.315089	0.000321319	0.0172373	0.6798	1.08095e-09	3.93045e-08	0.329363	2.09103e-05	0.00108229
ENSG00000272269	NUP153-AS1	63.6496	-0.387045	0.000325909	0.0174225	-0.159482	0.161985	0.348626	-0.321678	0.000848439	0.0192795
ENSG00000108639	SYNGR2	2426.21	-0.236513	0.00032908	0.0175307	-0.285969	0.000845329	0.00635369	-0.283996	4.62505e-05	0.00205409
ENSG00000085840	ORC1	162.691	0.379107	0.000340601	0.0180341	1.28194	1.61519e-08	4.69351e-07	0.0997925	0.0472728	0.270997
ENSG00000147509	RGS20	68.4798	0.29093	0.00034089	0.0180341	0.177857	0.132625	0.304943	0.17025	0.00856736	0.0993446
ENSG00000120802	TMPO	1722.08	0.273142	0.000345371	0.0181736	1.03689	1.27905e-29	5.38364e-27	0.0899436	0.0229652	0.178399
ENSG00000151468	CCDC3	5109.86	-0.166714	0.000345904	0.0181736	-0.00293037	0.968008	NA	-0.190559	1.91393e-05	0.0010173
ENSG00000163811	WDR43	965.271	0.165462	0.000351915	0.0184261	0.172831	0.033406	0.115598	0.154314	0.00171793	0.032099
ENSG00000154856	APCDD1	1764.05	0.302288	0.000355404	0.0184432	0.715899	5.4306e-16	4.83532e-14	0.328275	3.43998e-08	4.14916e-06
ENSG00000227051	C14orf132	1076.12	-0.234655	0.00035586	0.0184432	-0.0260073	0.724992	0.854415	-0.483196	1.47756e-08	1.9379e-06
ENSG00000177426	TGIF1	644.947	0.179161	0.000355603	0.0184432	0.200049	0.0137594	0.0599693	0.139347	0.00863183	0.0996644
ENSG00000021355	SERPINB1	990.248	0.179284	0.000363395	0.0187156	0.122354	0.113597	0.275273	0.213305	0.000554602	0.0141896
ENSG00000256594	RP11-705C15.2	23.3507	-0.408895	0.000363565	0.0187156	-0.429078	0.00847954	0.0414138	-0.0778957	0.0481188	NA
ENSG00000036054	TBC1D23	911.081	-0.214774	0.000380457	0.0195195	-0.394187	4.53736e-05	0.000540514	-0.151557	0.00579721	0.0755858
ENSG00000138594	TMOD3	2671.65	-0.216728	0.000389159	0.0198992	-0.586436	1.19235e-10	5.22454e-09	-0.126531	0.00562744	0.0742241
ENSG00000077092	RARB	45.2922	0.39473	0.000392598	0.0200081	1.1712	2.56925e-08	7.09481e-07	0.167064	0.00589264	NA
ENSG00000104635	SLC39A14	2656.49	0.25789	0.000395716	0.0200745	0.800826	9.20462e-19	1.13144e-16	0.183207	4.53802e-05	0.00202556
ENSG00000211455	STK38L	1638.28	-0.305623	0.000398405	0.0200745	-0.886644	2.048e-12	1.12438e-10	-0.222399	0.000299857	0.00878692
ENSG00000174606	ANGEL2	420.933	0.316527	0.000400235	0.0200745	0.69561	9.79482e-09	2.99011e-07	0.281499	0.000263492	0.00794535
ENSG00000186166	CENATAC	187.779	-0.323371	0.000397822	0.0200745	-0.922602	3.98376e-08	1.04142e-06	-0.127481	0.0211111	0.170059
ENSG00000187837	H1-2	349.269	-0.236519	0.000400465	0.0200745	-0.587394	2.68134e-07	5.67741e-06	-0.107309	0.0328235	0.218969
ENSG00000215271	HOMEZ	452.576	0.156562	0.000405683	0.0202696	0.0865961	0.345108	0.564318	0.162809	0.00192913	0.0348871
ENSG00000102034	ELF4	2116.36	-0.190694	0.000415023	0.0205349	-0.51695	1.06697e-10	4.75008e-09	-0.0790534	0.0568744	0.298028
ENSG00000186594	MIR22HG	561.163	-0.195265	0.000414361	0.0205349	-0.445671	3.12671e-06	5.16408e-05	-0.0864401	0.0512603	0.281796
ENSG00000116489	CAPZA1	4958.26	-0.195342	0.000414149	0.0205349	-0.349322	6.8712e-05	0.000770929	-0.136127	0.0077692	0.0930444
ENSG00000275591	XKR5	43.0678	0.399898	0.000418584	0.0205779	1.66249	3.5455e-07	7.2422e-06	0.0787743	0.0847106	0.366428
ENSG00000113389	NPR3	1205.13	0.236983	0.000417839	0.0205779	0.285512	0.0174078	0.0715578	0.266444	1.56555e-05	0.000870329
ENSG00000100578	KIAA0586	228.945	0.288492	0.000422468	0.0207023	0.404717	0.00115369	0.00825379	0.207573	0.00380447	0.0571686
ENSG00000072609	CHFR	1002.73	-0.152555	0.000429912	0.0209997	-0.144465	0.0728484	0.201607	-0.149199	0.00117482	0.024454
ENSG00000099203	TMED1	625.16	0.190358	0.000442435	0.0215426	0.308841	0.0023042	0.0145743	0.132411	0.00714601	0.0878393
ENSG00000169718	DUS1L	1657.27	-0.162823	0.000444477	0.0215734	-0.315528	0.000190769	0.00185178	-0.1022	0.0109522	0.116683
ENSG00000132003	ZSWIM4	313.77	-0.253549	0.00045218	0.0218778	-0.433126	1.52548e-05	0.000210625	-0.116135	0.0306842	0.211055
ENSG00000100206	DMC1	23.066	0.37506	0.000458486	0.0221129	1.37064	4.25936e-06	6.80028e-05	0.0633364	0.0977188	NA
ENSG00000082146	STRADB	769.558	0.219406	0.000477026	0.0228897	0.572742	2.44826e-06	4.12698e-05	0.123316	0.0102126	0.111891
ENSG00000121486	TRMT1L	443.16	0.213919	0.000477586	0.0228897	0.391282	0.000716069	0.00555654	0.139965	0.00812741	0.0958419
ENSG00000015475	BID	741.364	-0.155172	0.000482576	0.0230566	-0.217237	0.00779346	0.0386715	-0.0944079	0.0358552	0.230541
ENSG00000164808	SPIDR	698.009	0.228057	0.000487208	0.0232053	0.817703	1.66543e-15	1.4458e-13	0.0672417	0.0996442	0.396143
ENSG00000104219	ZDHHC2	1039.09	0.203039	0.000491522	0.0233381	0.314165	0.000743802	0.0057333	0.178933	0.00169361	0.0318206
ENSG00000127022	CANX	16133.7	0.167175	0.000499463	0.0235954	0.448042	1.14918e-08	3.46249e-07	0.0739738	0.0293816	0.206512
ENSG00000211584	SLC48A1	915.103	-0.190674	0.000501571	0.0235954	-0.505871	3.14879e-07	6.53322e-06	-0.0851413	0.0417156	0.251691
ENSG00000164647	STEAP1	39.3203	0.380567	0.000500912	0.0235954	0.813096	2.22823e-06	3.78827e-05	NA	NA	NA
ENSG00000177943	MAMDC4	56.5272	-0.35013	0.000505171	0.0236919	-0.473443	0.00289502	0.0174002	-0.115238	0.0254724	0.189695
ENSG00000140525	FANCI	580.995	0.272806	0.000512645	0.0239689	1.0134	6.44713e-16	5.70386e-14	0.0959999	0.0358839	0.230617
ENSG00000147852	VLDLR	2210.15	0.201165	0.000527972	0.0246103	0.292669	0.00402715	0.0227664	0.217097	0.000100227	0.00370949
ENSG00000127838	PNKD	2614.23	-0.235559	0.000532528	0.0247472	-0.631523	4.66706e-13	2.8063e-11	-0.186902	0.000323888	0.00925535
ENSG00000129038	LOXL1	3524.51	0.294408	0.000539891	0.0250133	1.03984	1.6763e-24	3.88063e-22	0.15811	0.00239055	0.0405193
ENSG00000161714	PLCD3	3288.52	-0.189062	0.000548586	0.0253394	-0.299052	1.77512e-05	0.000240785	-0.167431	0.0031421	0.0495872
ENSG00000008735	MAPK8IP2	415.651	-0.305504	0.000552833	0.0254586	-0.554408	0.00158028	0.0107388	-0.16395	0.00943999	0.106182
ENSG00000106348	IMPDH1	4579.67	-0.262417	0.000569197	0.0261335	-0.522485	6.4223e-12	3.27962e-10	-0.379868	1.852e-07	1.92451e-05
ENSG00000256235	SMIM3	455.42	0.293188	0.00057847	0.0264007	0.581697	1.36103e-05	0.000189998	0.297361	0.000165828	0.00551526
ENSG00000131100	ATP6V1E1	3005.33	0.135586	0.000578007	0.0264007	0.156946	0.0323259	0.112816	0.118861	0.0035494	0.0542276
ENSG00000064666	CNN2	24511.2	-0.142362	0.000583066	0.0265313	-0.17197	0.0093333	0.0445803	-0.125942	0.00389628	0.0579679
ENSG00000123352	SPATS2	537.233	0.185293	0.000589839	0.0267598	0.268124	0.00186303	0.0122064	0.121356	0.0198811	0.163466
ENSG00000138760	SCARB2	4352.69	0.167802	0.000603765	0.02723	0.409112	9.02053e-07	1.67731e-05	0.0887252	0.0152151	0.139919
ENSG00000134884	ARGLU1	666.565	-0.179143	0.000603176	0.02723	-0.123699	0.166119	0.354318	-0.229742	0.000244664	0.00746428
ENSG00000040608	RTN4R	168.798	-0.35544	0.000612888	0.0274793	-1.13325	6.93808e-08	1.71477e-06	-0.388716	0.000172328	0.00565044
ENSG00000114030	KPNA1	2589.94	-0.147669	0.000611796	0.0274793	-0.225478	0.00822889	0.040417	-0.10896	0.00537917	0.0719912
ENSG00000105447	GRWD1	1387.95	-0.2102	0.000617079	0.0275863	-0.0195398	0.800649	0.902251	-0.449212	1.72175e-11	4.22892e-09
ENSG00000197457	STMN3	1242.48	-0.27409	0.000620547	0.0276605	-0.646892	6.77939e-07	1.29705e-05	-0.329915	9.31525e-06	0.000566846
ENSG00000111266	DUSP16	684.64	-0.222539	0.000624907	0.0276996	-0.719043	8.43652e-09	2.60407e-07	-0.0873471	0.049563	0.277711
ENSG00000124134	KCNS1	21.9209	0.348774	0.000625049	0.0276996	0.512579	0.00324175	0.0191608	0.0751206	0.0266953	NA
ENSG00000132475	H3-3B	6375.21	0.211976	0.000629192	0.0278026	0.501858	3.43276e-10	1.37806e-08	0.201821	4.01393e-05	0.0018602
ENSG00000169018	FEM1B	1942.06	-0.178762	0.00063687	0.0280608	-0.313107	0.000630508	0.00502076	-0.138099	0.00289145	0.0469479
ENSG00000088727	KIF9	70.8562	-0.294451	0.000651614	0.028628	-0.141816	0.207647	0.410869	-0.364675	0.000319947	0.00917656
ENSG00000173153	ESRRA	576.048	-0.183315	0.000656703	0.0286867	-0.398641	2.76707e-05	0.000350361	-0.100175	0.0299972	0.208885
ENSG00000143545	RAB13	415.949	0.184353	0.000655651	0.0286867	0.324055	0.00140878	0.00976443	0.0975566	0.039798	0.245943
ENSG00000154188	ANGPT1	560.276	0.337758	0.000660544	0.0286905	1.29044	1.19662e-24	2.81713e-22	0.275575	0.000106605	0.00388015
ENSG00000140406	TLNRD1	1130.06	-0.201389	0.000659002	0.0286905	-0.473723	9.97227e-06	0.000145652	-0.109409	0.0241491	0.183165
ENSG00000094975	SUCO	633.717	0.228289	0.000666188	0.0288537	0.238904	0.0176347	0.0723195	0.308428	0.000125499	0.00437149
ENSG00000164323	CFAP97	744.778	0.251041	0.000682129	0.0294607	0.259263	0.0112356	0.0512185	0.350337	7.13824e-05	0.0028196
ENSG00000276023	DUSP14	2144.63	-0.167526	0.000694013	0.0298055	-0.324885	1.76484e-05	0.000239624	-0.111361	0.0105611	0.113772
ENSG00000106993	CDC37L1	364.711	-0.242885	0.000692668	0.0298055	-0.502335	0.000131788	0.00134564	-0.155111	0.00846664	0.098515
ENSG00000145919	BOD1	1675.25	-0.173969	0.000702115	0.030069	0.0289531	0.701257	0.840202	-0.369364	8.58742e-11	1.68127e-08
ENSG00000108883	EFTUD2	3787.33	-0.154099	0.000706448	0.0301701	-0.128531	0.0921107	0.237589	-0.201651	1.60758e-06	0.000124096
ENSG00000177200	CHD9	555.579	0.237704	0.0007147	0.0304375	0.316523	0.000804595	0.00612039	0.231274	0.00164651	0.0313719
ENSG00000197217	ENTPD4	1304.97	0.179588	0.000731478	0.0310655	0.278162	0.00162224	0.0109658	0.148918	0.00436901	0.0624882
ENSG00000118596	SLC16A7	345.541	0.24841	0.000737114	0.0312181	0.615404	2.02395e-07	4.43109e-06	0.0980619	0.0504038	0.279609
ENSG00000166503	HDGFL3	601.701	0.213877	0.000739794	0.0312451	0.348111	0.00105165	0.00763185	0.19391	0.00182059	0.0334163
ENSG00000174151	CYB561D1	491.107	-0.185446	0.000747604	0.0314879	-0.177639	0.0437384	0.140821	-0.202872	0.0011676	0.0244166
ENSG00000103888	CEMIP	15591.7	0.269872	0.000751589	0.0315688	0.839884	9.30516e-12	4.63257e-10	0.199969	0.00162413	0.0312097
ENSG00000103196	CRISPLD2	3586.25	0.261364	0.000761123	0.0318817	0.707938	9.50731e-10	3.52151e-08	0.304195	2.16002e-07	2.21058e-05
ENSG00000286619	RP4-681L3.3	51.4954	0.319449	0.000763581	0.0318973	0.155691	0.15717	0.341638	0.259033	0.00171451	0.0320793
ENSG00000177363	LRRN4CL	20.8445	0.185602	0.000767514	0.0319742	0.92518	2.28817e-05	0.000298149	0.0213046	0.0788974	NA
ENSG00000049245	VAMP3	4790.44	-0.160349	0.000771984	0.032073	-0.29996	0.000648551	0.00513615	-0.104612	0.0110619	0.117253
ENSG00000118200	CAMSAP2	807.036	0.194648	0.000780101	0.0323224	0.347223	0.000401	0.00347901	0.135457	0.0114112	0.119038
ENSG00000111057	KRT18	40710.9	-0.137729	0.000810288	0.0334824	-0.15554	0.0465373	0.146943	-0.130038	0.00162229	0.0312097
ENSG00000141542	RAB40B	442.236	0.200059	0.000824889	0.0339939	0.455308	0.000374914	0.00330437	0.118092	0.0169035	0.148279
ENSG00000164542	KIAA0895	288.146	-0.30917	0.000832804	0.0342278	-1.26449	1.31152e-09	4.71943e-08	-0.156284	0.00632004	0.0804132
ENSG00000185215	TNFAIP2	507.02	-0.250186	0.000838031	0.0343503	-0.374078	3.35298e-06	5.48562e-05	-0.240856	0.00220888	0.0382131
ENSG00000100292	HMOX1	908.852	0.227407	0.000848456	0.0345378	0.730381	1.7502e-13	1.136e-11	0.140659	0.00711164	0.0877362
ENSG00000180957	PITPNB	1306.13	0.158337	0.00084571	0.0345378	0.339848	9.75157e-05	0.00104172	0.0797809	0.0502691	0.279459
ENSG00000117174	ZNHIT6	515.477	-0.200774	0.000849382	0.0345378	-0.208152	0.0266484	0.0981963	-0.202403	0.00252906	0.0422313
ENSG00000164237	CMBL	1718.39	-0.199444	0.000858337	0.0347172	-0.52066	5.95259e-10	2.29035e-08	-0.129618	0.00645365	0.0817845
ENSG00000087076	HSD17B14	431.782	0.208699	0.000858198	0.0347172	0.421872	0.00128675	0.00901605	0.13928	0.00949305	0.106601
ENSG00000188735	TMEM120B	465.424	0.172224	0.000866556	0.0349572	0.13558	0.132126	0.304391	0.197332	0.00110277	0.0235444
ENSG00000101935	AMMECR1	592.715	-0.252524	0.000869962	0.0349867	-0.466162	7.29968e-05	0.000810317	-0.337014	1.48073e-05	0.000836951
ENSG00000206053	JPT2	3511.6	-0.126964	0.000871864	0.0349867	-0.0950868	0.185127	0.381571	-0.129742	0.00323589	0.0508298
ENSG00000088305	DNMT3B	308.324	-0.311248	0.000879287	0.0351922	-0.29387	0.0265816	0.0980661	-0.701539	5.46652e-18	2.54646e-15
ENSG00000117385	P3H1	3773.87	0.229694	0.000888166	0.0353972	0.73487	3.79173e-10	1.51342e-08	0.167092	0.000474277	0.0125628
ENSG00000197956	S100A6	13583.6	-0.190726	0.000889039	0.0353972	-0.318276	7.35488e-06	0.000110812	-0.155375	0.00701997	0.0868432
ENSG00000152034	MCHR2	17.0413	0.289096	0.000905655	0.0359651	NA	NA	NA	0.273252	0.00104879	NA
ENSG00000166908	PIP4K2C	1089.25	-0.17022	0.000918663	0.0363871	-0.219275	0.0043468	0.0242868	-0.170553	0.00151688	0.0296839
ENSG00000134222	PSRC1	544.907	0.206859	0.00092719	0.03663	0.655932	1.89659e-08	5.40937e-07	0.0847819	0.0620553	0.312444
ENSG00000055147	FAM114A2	513.557	0.171981	0.000946526	0.0372975	0.0451144	0.578402	0.759717	0.27069	0.000135845	0.00468145
ENSG00000105866	SP4	69.5995	0.278459	0.000952134	0.0374221	0.409527	0.0067782	0.0344238	0.109236	0.0341471	0.223712
ENSG00000171766	GATM	230.784	-0.246726	0.000964065	0.0376971	-0.00690543	0.925948	NA	-0.365332	3.23139e-05	0.00158163
ENSG00000075413	MARK3	1269.24	0.158472	0.000962635	0.0376971	0.112075	0.120322	0.285541	0.178909	0.00183852	0.0336539
ENSG00000158615	PPP1R15B	1443.93	-0.185225	0.000967382	0.0377304	-0.430116	1.33267e-06	2.38671e-05	-0.121244	0.0101832	0.111659
ENSG00000131697	NPHP4	252.689	-0.22698	0.00097074	0.037765	-0.6295	4.81191e-06	7.57794e-05	-0.110209	0.0321577	0.215806
ENSG00000117500	TMED5	1275.13	0.158112	0.000985094	0.0382262	0.196015	0.0181225	0.073689	0.127321	0.0103891	0.113097
ENSG00000161813	LARP4	721.63	0.196805	0.000992613	0.0384204	0.659778	1.54506e-09	5.51694e-08	0.0704896	0.0958131	0.387875
ENSG00000066117	SMARCD1	2595.11	-0.189132	0.00100958	0.0389784	-0.423145	2.30845e-08	6.42629e-07	-0.18107	0.000112485	0.00401414
ENSG00000125864	BFSP1	127.533	0.210692	0.00101575	0.039118	0.257659	0.0339777	0.116673	0.119325	0.0273934	0.197469
ENSG00000155016	CYP2U1	580.731	0.179675	0.00102856	0.0393142	0.31882	0.000875977	0.00652753	0.126888	0.0124649	0.12502
ENSG00000152926	ZNF117	60.6655	-0.261148	0.00102677	0.0393142	-0.383845	0.00870076	0.0422269	-0.0930768	0.0535244	0.288647
ENSG00000255435	RP11-770J1.3	29.5135	0.292598	0.00102413	0.0393142	0.074642	0.468887	0.676423	0.214285	0.00356058	0.0542276
ENSG00000215030	RPL13P12	748.724	-0.208494	0.00105017	0.0399405	-0.162966	0.0598969	0.176041	-0.282657	0.00056543	0.0143849
ENSG00000119231	SENP5	668.189	0.163042	0.00104978	0.0399405	0.21527	0.0155763	0.0658379	0.117177	0.0186937	0.157538
ENSG00000137504	CREBZF	480.88	-0.271995	0.00106014	0.0402194	-0.59246	1.34594e-07	3.07992e-06	-0.364876	2.02517e-05	0.00105223
ENSG00000214517	PPME1	4312.08	-0.224885	0.00106994	0.0404908	-0.670838	1.31475e-15	1.14855e-13	-0.21947	3.4758e-05	0.0016743
ENSG00000143401	ANP32E	906.096	0.22338	0.00107515	0.0405876	0.687433	4.65974e-08	1.19859e-06	0.108141	0.0320244	0.21557
ENSG00000148411	NACC2	5177.18	-0.198556	0.00108529	0.0407692	-0.697657	5.31838e-18	5.91209e-16	-0.085442	0.0498676	0.278487
ENSG00000180822	PSMG4	267.644	-0.177573	0.00108338	0.0407692	-0.195673	0.0415282	0.135596	-0.123694	0.0218146	0.173656
ENSG00000177106	EPS8L2	1241.46	-0.247317	0.00109781	0.0411381	-0.666919	1.54568e-13	1.02725e-11	-0.330218	5.27936e-07	5.05807e-05
ENSG00000106683	LIMK1	3048.69	-0.176101	0.00111794	0.0417901	-0.354923	1.35114e-06	2.41536e-05	-0.150511	0.00328508	0.0513636
ENSG00000164850	GPER1	695.695	0.22091	0.00114424	0.042669	0.890015	4.60822e-09	1.49203e-07	0.0774816	0.0683503	0.32953
ENSG00000146281	PM20D2	319.93	0.28907	0.00115587	0.042896	1.45869	2.37727e-20	3.40416e-18	0.100812	0.0441854	0.260321
ENSG00000276168	RN7SL1	558.408	0.26761	0.00115679	0.042896	0.0510457	0.622589	0.788772	0.33991	0.000316456	0.00909574
ENSG00000256229	ZNF486	128.893	-0.215548	0.00115874	0.042896	-0.292191	0.0213841	0.0835277	-0.125688	0.0229903	0.178481
ENSG00000105968	H2AZ2	3805.3	0.17151	0.00116349	0.0429676	0.338837	2.07228e-05	0.000274918	0.155601	0.000817075	0.01874
ENSG00000143367	TUFT1	1426.82	-0.20722	0.00117204	0.0430752	-0.502874	1.03761e-07	2.42634e-06	-0.241585	5.60503e-06	0.000362734
ENSG00000102302	FGD1	1040.31	0.184212	0.0011695	0.0430752	0.243017	0.00252589	0.0157049	0.164381	0.00616609	0.0788804
ENSG00000088812	ATRN	1684.7	0.174813	0.00117984	0.043258	0.223313	0.0135476	0.0592121	0.190178	0.000648374	0.0158333
ENSG00000144118	RALB	2736.72	-0.170748	0.00118995	0.0434206	-0.550333	2.31902e-10	9.58666e-09	-0.0700126	0.0480227	0.27297
ENSG00000100526	CDKN3	532.176	0.227092	0.00118896	0.0434206	0.769525	1.35477e-09	4.84992e-08	0.111981	0.0275636	0.198273
ENSG00000135018	UBQLN1	2619.26	0.17605	0.00120557	0.0438858	0.564806	8.41467e-13	4.89037e-11	0.0813899	0.0402081	0.246736
ENSG00000173218	VANGL1	991.141	0.24812	0.00121367	0.0440755	1.04451	1.88683e-19	2.44935e-17	0.142034	0.00443545	0.0632052
ENSG00000213585	VDAC1	5727.17	-0.137874	0.00123473	0.0447339	-0.249624	0.000844188	0.00634855	-0.0869802	0.0280132	0.200285
ENSG00000103978	TMEM87A	1086.16	0.279601	0.00124025	0.0448278	0.931112	1.01632e-17	1.09431e-15	0.461378	5.22958e-11	1.13946e-08
ENSG00000070778	PTPN21	1199.06	-0.158669	0.0012438	0.04485	-0.326194	0.00010422	0.00110336	-0.0860334	0.0486211	0.274821
ENSG00000175283	DOLK	944.746	0.214462	0.0012508	0.0449966	0.738001	2.75249e-08	7.54083e-07	0.12544	0.00771508	0.0926026
ENSG00000198205	ZXDA	79.0015	0.252928	0.0012658	0.0454291	0.281539	0.0282915	0.102496	0.135568	0.0179427	0.153762
ENSG00000009780	FAM76A	228.954	0.176934	0.00127128	0.0454772	0.109388	0.275842	0.491452	0.191886	0.00295717	0.0476711
ENSG00000104522	GFUS	1915.56	-0.116034	0.00127309	0.0454772	-0.122408	0.0959094	0.244213	-0.0948292	0.0197785	0.163019
ENSG00000152242	C18orf25	725.073	-0.149928	0.00127941	0.0455966	-0.171932	0.045077	0.143737	-0.120198	0.0134874	0.130634
ENSG00000171462	DLK2	123.296	-0.285521	0.00129977	0.0462144	-0.763488	9.6925e-08	2.2703e-06	-0.233255	0.00285977	0.0466174
ENSG00000166128	RAB8B	819.205	-0.182868	0.00130609	0.0463313	-0.234821	0.0232198	0.0885809	-0.195789	0.000960695	0.0211713
ENSG00000137710	RDX	2135.6	0.155915	0.00131561	0.046561	0.156823	0.0367801	0.123549	0.166678	0.00182663	0.0334816
ENSG00000106105	GARS1	7956.06	-0.152566	0.00133182	0.0470257	-0.284372	2.2541e-05	0.000294538	-0.130236	0.00213644	0.0373201
ENSG00000133028	SCO1	1185.01	-0.152538	0.00134513	0.0473863	-0.312948	0.000197414	0.00190687	-0.0900573	0.030919	0.211808
ENSG00000158008	EXTL1	73.2859	0.256099	0.00137708	0.0484003	0.819596	1.01332e-06	1.85931e-05	0.0369003	0.308091	0.664869
ENSG00000166938	DIS3L	607.194	0.1678	0.00139399	0.0488824	0.274732	0.00443641	0.0246841	0.109462	0.0254224	0.189695
ENSG00000124789	NUP153	1535.43	0.172846	0.00139968	0.0489696	0.293741	0.00052138	0.00430557	0.121995	0.0175372	0.151671
ENSG00000186889	TMEM17	43.9326	0.277531	0.00142591	0.0497732	0.0536002	0.607168	0.78026	0.793664	2.31574e-06	0.000169099
ENSG00000159658	EFCAB14	2553.84	-0.166687	0.00144048	0.0500926	-0.419796	2.78452e-07	5.86904e-06	-0.0940915	0.0317448	0.214945
ENSG00000149289	ZC3H12C	196.931	0.237952	0.00144488	0.0500926	0.540844	0.000369994	0.00327338	0.209587	0.00308831	0.0490268
ENSG00000157625	TAB3	439.804	0.206092	0.00144418	0.0500926	0.201391	0.0359059	0.121459	0.310206	9.65428e-05	0.00360275
ENSG00000104147	OIP5	146.385	0.234164	0.00150155	0.0519395	0.541205	0.000832302	0.00628297	0.116032	0.0307808	0.211289
ENSG00000279348	RP11-566E18.1	61.219	0.247103	0.00157293	0.0539205	0.0498642	0.634732	0.79585	0.377711	0.000399192	0.0108723
ENSG00000174871	CNIH2	35.6822	0.267125	0.00157694	0.0539369	0.585428	0.00184199	0.0121027	0.0734499	0.0934362	0.383656
ENSG00000165821	SALL2	733.964	0.186949	0.00160537	0.0544224	0.573477	1.25327e-06	2.25784e-05	0.0973153	0.0318827	0.21533
ENSG00000137955	RABGGTB	615.221	-0.163518	0.00160284	0.0544224	-0.275772	0.00360772	0.020851	-0.104022	0.030583	0.21081
ENSG00000096746	HNRNPH3	2634.27	0.176193	0.0016262	0.0550066	0.516543	3.51353e-09	1.17033e-07	0.105473	0.0171164	0.149002
ENSG00000152413	HOMER1	242.65	0.259249	0.0016507	0.055467	0.381935	0.00662375	0.0338001	0.561249	6.19844e-07	5.62007e-05
ENSG00000119203	CPSF3	1249.26	0.139087	0.00164999	0.055467	0.210163	0.00850145	0.0414771	0.090857	0.0384346	0.240934
ENSG00000188191	PRKAR1B	913.873	-0.180695	0.00166567	0.0558476	-0.167845	0.0400134	0.13189	-0.305489	2.47755e-06	0.000178979
ENSG00000099194	SCD	35743.7	0.173511	0.00168714	0.0563202	0.702252	4.70048e-17	4.66355e-15	0.0546568	0.0980643	0.392519
ENSG00000148110	MFSD14B	1410.38	0.164563	0.00168524	0.0563202	0.49447	2.03761e-08	5.72923e-07	0.0821516	0.030637	0.210838
ENSG00000168246	UBTD2	1326.04	-0.175656	0.00171026	0.056844	-0.494174	7.5757e-06	0.000113881	-0.0944735	0.0304806	0.21081
ENSG00000070269	TMEM260	290.995	0.172011	0.00172347	0.0571588	0.324379	0.00227595	0.0144391	0.0873694	0.0626455	0.313933
ENSG00000153044	CENPH	156.87	0.25573	0.00174037	0.0575785	1.36671	5.52335e-12	2.86266e-10	0.0826921	0.0789368	0.353826
ENSG00000131914	LIN28A	43.6583	-0.152315	0.00174366	0.0575785	NA	NA	NA	-1.37843	4.08668e-09	6.20303e-07
ENSG00000127452	FBXL12	920.222	-0.175807	0.00181308	0.0596134	-0.201088	0.0179758	0.0733197	-0.264327	1.91083e-05	0.0010173
ENSG00000082512	TRAF5	827.223	-0.161119	0.00181916	0.0596847	-0.343928	0.000266502	0.00247772	-0.124358	0.00516542	0.0703985
ENSG00000189403	HMGB1	4254	0.144463	0.00182335	0.0596941	0.301637	4.50864e-05	0.000537554	0.0855957	0.0389511	0.242708
ENSG00000169554	ZEB2	2812.09	0.168201	0.00185102	0.0604705	0.333994	7.67487e-05	0.000844722	0.157658	0.00280476	0.0458225
ENSG00000145050	MANF	1595.97	0.219539	0.00187414	0.0610954	1.12444	1.80082e-25	4.71951e-23	0.0828684	0.0461234	0.267335
ENSG00000114988	LMAN2L	989.727	0.183764	0.00189326	0.0614567	0.474379	5.88123e-05	0.000672348	0.136304	0.00654592	0.0826303
ENSG00000148153	INIP	596.397	-0.150164	0.00189192	0.0614567	-0.0948461	0.285635	0.502404	-0.182656	0.00134259	0.0271107
ENSG00000169169	CPT1C	459.873	0.178519	0.00193202	0.0625819	0.425402	1.11836e-05	0.000160807	0.0940713	0.051269	0.281796
ENSG00000113456	RAD1	856.013	0.206027	0.00195207	0.063014	0.412648	1.09849e-05	0.000158608	0.272849	0.000120542	0.0042418
ENSG00000177169	ULK1	1534.66	-0.199252	0.00198067	0.0637524	-0.60613	4.38959e-11	2.03238e-09	-0.162943	0.00523343	0.0708213
ENSG00000018408	WWTR1	1685.5	-0.164869	0.00199653	0.0641281	-0.0185672	0.80905	0.906705	-0.330035	3.58181e-06	0.000245618
ENSG00000147649	MTDH	1925.14	0.205085	0.00200102	0.0641375	0.57701	1.68003e-12	9.26016e-11	0.297198	2.7425e-06	0.00019296
ENSG00000173918	C1QTNF1	401.548	0.185773	0.00204256	0.065332	0.0141042	0.862186	0.935188	0.390509	7.59776e-05	0.00295787
ENSG00000107020	PLGRKT	311.954	0.211254	0.00205541	0.0656057	0.241297	0.0191828	0.0769416	0.345498	0.000219394	0.0068448
ENSG00000189320	FAM180A	32.3631	0.216265	0.00207973	0.0661377	1.00529	2.87224e-07	6.03561e-06	NA	NA	NA
ENSG00000198563	DDX39B	458.179	-0.194583	0.00208828	0.0662401	-0.334021	0.00239301	0.0150131	-0.168856	0.00716272	0.0879647
ENSG00000086475	SEPHS1	1413.47	0.176619	0.00215795	0.0678865	0.5742	2.91115e-09	9.86242e-08	0.125713	0.00325794	0.0510574
ENSG00000181722	ZBTB20	73.828	0.24131	0.0021523	0.0678865	0.11387	0.27456	0.489806	0.355038	0.000420709	0.0113667
ENSG00000179051	RCC2	1916.7	-0.141701	0.00218463	0.0684444	-0.193386	0.0105269	0.0489024	-0.136736	0.00324774	0.0509567
ENSG00000143319	ISG20L2	1248.63	-0.155489	0.00223294	0.0695303	-0.481015	2.02982e-08	5.71891e-07	-0.070523	0.0694811	0.331551
ENSG00000118680	MYL12B	11856.9	-0.136686	0.00222849	0.0695303	-0.351905	9.94724e-07	1.83246e-05	-0.0596313	0.112883	0.424184
ENSG00000182985	CADM1	922.369	0.164245	0.00222712	0.0695303	0.243994	0.00863091	0.0419613	0.201739	0.000214824	0.00673978
ENSG00000264920	SP2-DT	64.4828	0.231917	0.00225077	0.0699431	0.096262	0.370258	0.589244	0.494809	8.81382e-05	0.00335397
ENSG00000126218	F10	360.796	0.181168	0.00229275	0.0709592	0.385073	0.000307153	0.00279945	0.0898941	0.0632741	0.315287
ENSG00000185619	PCGF3	1163.38	-0.124717	0.00230905	0.0713193	-0.258336	0.00173473	0.011551	-0.0575632	0.130665	0.454351
ENSG00000173511	VEGFB	2133.17	0.150301	0.00233989	0.0719811	0.367163	1.17482e-05	0.000167883	0.0804458	0.0550666	0.293913
ENSG00000166166	TRMT61A	469.576	-0.185793	0.00235417	0.0722749	-0.0554003	0.546249	0.734999	-0.423675	3.25572e-06	0.000224396
ENSG00000068383	INPP5A	1851.44	-0.118236	0.00238385	0.0730394	-0.210054	0.00338702	0.0198087	-0.0685074	0.0774735	0.35003
ENSG00000166197	NOLC1	1112.77	0.214223	0.00241077	0.0734384	0.727232	4.08868e-10	1.62727e-08	0.32761	4.27196e-05	0.00193657
ENSG00000067955	CBFB	675.908	0.184226	0.00240341	0.0734384	0.544095	2.6416e-05	0.000338798	0.116318	0.0213422	0.171358
ENSG00000166349	RAG1	24.0495	0.224898	0.00243817	0.0739627	0.0985776	0.306247	NA	0.261655	0.00147847	0.0290875
ENSG00000221978	CCNL2	830.683	-0.16501	0.00244557	0.0740401	-0.422565	0.000143035	0.0014453	-0.0872632	0.0494364	0.27747
ENSG00000108960	MMD	123.96	0.228867	0.00253028	0.0757055	1.00337	3.78106e-08	9.9846e-07	0.0698444	0.105309	0.408201
ENSG00000236397	DDX11L2	25.3132	-0.173312	0.00252544	0.0757055	-0.433967	0.0054237	0.0288229	-0.0514275	0.0264103	NA
ENSG00000154144	TBRG1	664.327	0.144837	0.00256224	0.0763628	0.0154909	0.844524	0.926428	0.254108	0.000101574	0.00373887
ENSG00000100364	KIAA0930	3197.75	-0.139469	0.00256204	0.0763628	-0.0805628	0.245197	0.45782	-0.196796	0.000454641	0.0121378
ENSG00000168264	IRF2BP2	1878.61	0.16254	0.00258978	0.076839	0.603601	1.75578e-11	8.46796e-10	0.0653394	0.099072	0.394797
ENSG00000132780	NASP	1294.92	0.159311	0.00258801	0.076839	0.572413	4.39396e-10	1.74378e-08	0.0523561	0.188906	0.538826
ENSG00000259343	TMC3-AS1	23.4939	0.22516	0.0025933	0.076839	0.757731	0.000524391	0.00432016	0.0416541	0.216535	NA
ENSG00000143384	MCL1	6254.52	-0.139466	0.00264844	0.0780194	-0.121887	0.0934304	0.239835	-0.201568	3.6273e-05	0.00170736
ENSG00000020922	MRE11	261.848	0.169338	0.00264087	0.0780194	0.476877	0.000261822	0.00244238	0.0646841	0.138311	0.466733
ENSG00000258429	PDF	55.7689	-0.204215	0.0026769	0.0787061	-0.0894116	0.404288	0.620739	-0.231679	0.00299409	0.0482088
ENSG00000011198	ABHD5	746.459	-0.165917	0.00268736	0.0788618	-0.471083	3.52148e-07	7.20373e-06	-0.0808234	0.0760145	0.347271
ENSG00000164611	PTTG1	1279.32	0.184596	0.00272988	0.079651	0.941224	5.55111e-19	6.94639e-17	0.0570095	0.133794	0.459794
ENSG00000124532	MRS2	1068.52	-0.205366	0.00279535	0.080813	-0.938052	1.59009e-14	1.18109e-12	-0.156937	0.00374556	0.0564089
ENSG00000126773	PCNX4	955.103	0.172507	0.00279613	0.080813	0.467187	5.60126e-07	1.08966e-05	0.136268	0.00781806	0.0934275
ENSG00000089123	TASP1	147.459	0.186788	0.00279174	0.080813	0.477374	0.00209399	0.013478	0.0845145	0.0740302	0.342798
ENSG00000172469	MANEA	219.303	0.21053	0.00280304	0.0808598	0.942662	1.14142e-08	3.4541e-07	0.0804708	0.0851837	0.366947
ENSG00000149541	B3GAT3	639.376	0.171257	0.00284519	0.0819212	0.567197	3.10081e-07	6.46701e-06	0.0703964	0.112706	0.423697
ENSG00000167378	IRGQ	483.874	-0.172663	0.00285065	0.0819241	-0.540352	9.30896e-07	1.72402e-05	-0.0962471	0.0454216	0.26494
ENSG00000204084	INPP5B	353.808	-0.153368	0.00288186	0.0826656	-0.436507	2.59211e-05	0.000333374	-0.0436714	0.281772	0.639768
ENSG00000164975	SNAPC3	849.674	0.152896	0.00294145	0.0840594	0.252087	0.00325676	0.0192341	0.159589	0.00196149	0.0351429
ENSG00000198018	ENTPD7	1528.11	-0.184908	0.00294802	0.08409	-1.02195	3.65483e-23	6.86022e-21	-0.0409334	0.281069	0.639433
ENSG00000140391	TSPAN3	4696.78	0.204879	0.0029599	0.0842717	0.694255	2.50871e-17	2.5435e-15	0.392644	4.25595e-16	1.74223e-13
ENSG00000023041	ZDHHC6	707.723	-0.162809	0.0030082	0.0854878	-0.291548	0.00157009	0.0106852	-0.172121	0.00214691	0.0373744
ENSG00000103064	SLC7A6	1400.4	-0.158201	0.00302019	0.085669	-0.348831	2.95733e-05	0.000371069	-0.177311	0.000373172	0.0103828
ENSG00000105058	FAM32A	2343.27	-0.133133	0.00304459	0.0862014	-0.0980243	0.158622	0.343883	-0.17874	0.000290406	0.0085657
ENSG00000113273	ARSB	1457.79	0.161398	0.00307887	0.0870109	0.263452	0.00199911	0.0129816	0.213351	0.000334974	0.00950058
ENSG00000123159	GIPC1	5766.57	-0.135766	0.00309847	0.0872422	-0.228918	0.00175861	0.0116653	-0.100013	0.0270742	0.196995
ENSG00000140950	MEAK7	1438.04	-0.14649	0.00313599	0.0876831	-0.528522	8.21665e-10	3.05392e-08	-0.0459284	0.192626	0.543339
ENSG00000124795	DEK	2025.35	0.157984	0.00312292	0.0876831	0.386206	0.000206139	0.0019815	0.11505	0.0130071	0.128258
ENSG00000086102	NFX1	964.301	0.144992	0.00314109	0.0876831	0.0573439	0.451582	0.660957	0.232003	0.000234814	0.00724224
ENSG00000120029	ARMH3	971.607	-0.140286	0.00313953	0.0876831	-0.177963	0.0288989	0.104153	-0.159223	0.00102618	0.022253
ENSG00000076770	MBNL3	159.447	0.195214	0.00322441	0.0894702	0.0997597	0.35767	0.577746	0.326253	0.000447638	0.0119745
ENSG00000145555	MYO10	2144.66	0.170237	0.00324047	0.0897528	0.271929	0.00126966	0.00892038	0.176068	0.00580224	0.0755858
ENSG00000136908	DPM2	1095.96	-0.130266	0.00324638	0.0897539	-0.0556461	0.49659	0.696801	-0.205725	2.6635e-05	0.00132772
ENSG00000100196	KDELR3	3918.9	0.137277	0.00332164	0.0911752	0.432734	4.52881e-09	1.47548e-07	0.0452839	0.227661	0.585581
ENSG00000136874	STX17	718.179	-0.171793	0.00332118	0.0911752	-0.648064	1.89e-07	4.18028e-06	-0.0718202	0.102697	0.403412
ENSG00000103540	CCP110	213.965	0.189168	0.00331276	0.0911752	0.40149	0.00106945	0.00773684	0.171721	0.00821071	0.0963671
ENSG00000131149	GSE1	1166.66	-0.160283	0.0033713	0.0923183	-0.272576	0.00125753	0.00885752	-0.148741	0.00920421	0.104312
ENSG00000167778	SPRYD3	1987.17	-0.111468	0.00337536	0.0923183	-0.0605638	0.38898	0.606322	-0.141293	0.00116482	0.0244096
ENSG00000134333	LDHA	22483.1	0.148915	0.00338467	0.0924076	0.461337	6.10476e-10	2.32953e-08	0.0718127	0.0847956	0.366561
ENSG00000155090	KLF10	847.288	-0.144071	0.00341019	0.0929383	-0.208278	0.0097433	0.0460008	-0.145341	0.00520319	0.0706431
ENSG00000181444	ZNF467	232.478	-0.183356	0.00344689	0.0934388	-0.698482	2.62815e-06	4.39819e-05	-0.0638657	0.145143	0.476949
ENSG00000104738	MCM4	1539.48	0.168666	0.00349513	0.0940167	0.903863	9.12822e-21	1.37816e-18	0.0366039	0.306917	0.663702
ENSG00000125875	TBC1D20	2102.94	-0.132978	0.00349895	0.0940167	-0.302126	8.14285e-05	0.000889184	-0.0750028	0.0564164	0.296895
ENSG00000120254	MTHFD1L	2298.71	-0.111747	0.00353047	0.0945312	-0.210393	0.00332071	0.0195195	-0.0589487	0.124153	0.443699
ENSG00000113368	LMNB1	1182.49	0.192933	0.00354959	0.0947036	0.968779	2.58647e-15	2.21766e-13	0.163062	0.00256968	0.0428036
ENSG00000069020	MAST4	220.483	0.202633	0.00356239	0.0947036	0.289646	0.00928442	0.0444232	0.674454	2.78297e-08	3.41774e-06
ENSG00000087152	ATXN7L3	2519.82	-0.148114	0.00356788	0.0947036	-0.377453	8.37585e-07	1.56793e-05	-0.109789	0.00923103	0.10449
ENSG00000274922	RP11-88E10.5	56.5644	-0.18656	0.00356555	0.0947036	-1.25497	1.28919e-06	2.31354e-05	-0.3164	0.000895164	0.0200211
ENSG00000137880	GCHFR	140.455	0.182885	0.00358313	0.0949437	0.554822	0.00113117	0.00810941	0.0768106	0.095963	0.388133
ENSG00000121940	CLCC1	852.616	0.134589	0.00364264	0.0961871	0.341829	0.000463671	0.00390801	0.0569062	0.137301	0.464747
ENSG00000180573	H2AC6	526.85	-0.197777	0.00365569	0.0963652	-0.770502	4.59667e-09	1.49177e-07	-0.245634	0.000960241	0.0211713
ENSG00000133313	CNDP2	2937.18	-0.123538	0.00370255	0.0974326	-0.0353008	0.617574	0.786117	-0.186413	0.000345466	0.00970248
ENSG00000165304	MELK	900.447	0.154407	0.00374142	0.0980208	0.534561	2.70422e-06	4.52005e-05	0.0614254	0.133314	0.459072
ENSG00000165685	TMEM52B	1372.8	0.173132	0.00374414	0.0980208	0.323345	0.0246304	0.0925388	0.207918	3.56651e-05	0.00168536
ENSG00000168495	POLR3D	1399.54	-0.120668	0.00373813	0.0980208	-0.292903	0.000217293	0.00207579	-0.0565927	0.116018	0.428639
ENSG00000136108	CKAP2	821.608	0.182539	0.0037578	0.0982103	0.88108	9.24242e-14	6.38693e-12	0.095262	0.0467425	0.269115
ENSG00000213949	ITGA1	4533.29	0.145259	0.00378904	0.098542	0.237972	0.00631349	0.0325638	0.121717	0.0126863	0.126573
ENSG00000122729	ACO1	4166.27	-0.115089	0.00378983	0.098542	-0.130835	0.0623991	0.180982	-0.118661	0.003132	0.0495436
ENSG00000178531	CTXN1	990.023	-0.175957	0.00380127	0.0985479	-0.733202	6.51051e-10	2.45737e-08	-0.11634	0.0243945	0.184619
ENSG00000269113	TRABD2B	136.493	-0.173259	0.00380295	0.0985479	NA	NA	NA	-0.290072	0.000150528	0.00510925
ENSG00000156970	BUB1B	384.023	0.181097	0.00381575	0.0987122	0.925142	1.32084e-09	4.7407e-08	0.0700188	0.113643	0.424413
ENSG00000204160	ZDHHC18	1680.53	-0.144218	0.00382536	0.0987938	-0.336428	9.88708e-05	0.00105316	-0.108138	0.013469	0.130622
ENSG00000145386	CCNA2	1081.63	0.177073	0.00384276	0.0990757	1.00501	8.75389e-26	2.3383e-23	0.0577094	0.153548	0.491992
ENSG00000166341	DCHS1	1903.02	0.184992	0.00385144	0.0991324	0.920396	6.56184e-15	5.26843e-13	0.097339	0.0476627	0.271792
ENSG00000171307	ZDHHC16	2325.74	-0.141615	0.00395077	0.101009	-0.257959	0.000713064	0.0055394	-0.127713	0.00723417	0.088681
ENSG00000167193	CRK	3480.6	-0.131601	0.00394717	0.101009	-0.239061	0.00381967	0.0218514	-0.107959	0.00823629	0.0965834
ENSG00000106638	TBL2	1579.88	0.148232	0.00400661	0.102095	0.409799	7.33226e-05	0.00081281	0.0924409	0.0269898	0.196871
ENSG00000163348	PYGO2	1364.54	-0.166207	0.00408577	0.103766	-0.0910148	0.245224	0.45782	-0.425132	4.53388e-11	1.0208e-08
ENSG00000170348	TMED10	6956.94	0.117215	0.00413066	0.104732	0.258824	0.000334358	0.00299821	0.0581965	0.125359	0.445573
ENSG00000188529	SRSF10	1512.89	0.152636	0.00414796	0.104823	0.323764	0.000451572	0.00382459	0.125987	0.0130576	0.128662
ENSG00000085491	SLC25A24	1840.55	-0.159313	0.00415771	0.104896	-0.52324	2.24722e-06	3.81588e-05	-0.114371	0.0136473	0.131687
ENSG00000136485	DCAF7	4182.37	-0.157624	0.00420875	0.106009	-0.633504	9.78096e-15	7.50594e-13	-0.110924	0.00302986	0.048611
ENSG00000143878	RHOB	8659.5	-0.125587	0.00430296	0.108204	-0.238143	0.000480076	0.00401934	-0.0784345	0.0644513	0.318345
ENSG00000123136	DDX39A	1630.54	0.170612	0.00436793	0.109657	0.95757	3.01416e-14	2.18056e-12	0.0575233	0.141443	0.47024
ENSG00000070018	LRP6	896.945	0.151061	0.00439993	0.110099	0.269591	0.00795771	0.0393354	0.132244	0.011328	0.11872
ENSG00000165804	ZNF219	2107.14	-0.186634	0.00442148	0.110153	-0.926183	1.66325e-23	3.34819e-21	-0.422789	4.74077e-06	0.000320215
ENSG00000111450	STX2	1377.98	0.173201	0.00443027	0.110153	0.638671	1.75853e-09	6.2017e-08	0.231139	0.000160081	0.0053528
ENSG00000214706	IFRD2	1489.98	-0.148437	0.00441541	0.110153	-0.128545	0.11678	0.280371	-0.263681	9.37561e-06	0.00056796
ENSG00000108439	PNPO	318.001	0.135909	0.00443088	0.110153	0.256364	0.00320867	0.0190138	0.0554677	0.191499	0.542405
ENSG00000100350	FOXRED2	588.518	0.16231	0.00455704	0.11272	0.530274	0.00011647	0.00121169	0.0919707	0.0530919	0.287693
ENSG00000181038	METTL23	200.295	0.149199	0.00456365	0.11272	0.278707	0.00992824	0.0466994	0.0792046	0.087786	0.372704
ENSG00000066136	NFYC	1195.56	0.131419	0.00457628	0.11285	0.152421	0.0780998	0.212291	0.151932	0.00131015	0.0266148
ENSG00000213281	NRAS	3164.98	-0.172251	0.00460162	0.11311	-0.671289	2.20296e-10	9.16142e-09	-0.224939	0.000155813	0.00523603
ENSG00000116830	TTF2	347.117	0.184018	0.00464605	0.114018	0.829097	2.79542e-07	5.88308e-06	0.272307	0.000529771	0.0137995
ENSG00000075218	GTSE1	701.381	0.177158	0.00466306	0.114252	1.15543	6.4953e-21	1.00244e-18	0.0703058	0.0867439	0.370244
ENSG00000165806	CASP7	963.793	-0.15425	0.00468295	0.114373	-0.628637	1.74069e-10	7.46242e-09	-0.0827387	0.0559768	0.296197
ENSG00000166224	SGPL1	2073.17	-0.156617	0.0047146	0.11478	-0.730476	8.19228e-17	7.84764e-15	-0.0829933	0.0334418	0.22178
ENSG00000122126	OCRL	1780.89	-0.124231	0.00484842	0.11785	-0.211521	0.0100053	0.0469821	-0.11134	0.00591975	0.0765263
ENSG00000141030	COPS3	1862.12	-0.120312	0.00487284	0.118068	-0.289537	0.000161645	0.00161065	-0.0522538	0.178255	0.526571
ENSG00000198932	GPRASP1	129.641	0.172138	0.00488986	0.118106	0.760512	0.000235699	0.00222371	0.0660241	0.133796	0.459794
ENSG00000164985	PSIP1	663.157	0.142517	0.00490737	0.118342	0.306763	0.00174427	0.0115979	0.0940229	0.0410108	0.249332
ENSG00000250786	SNHG18	1368.12	-0.13153	0.00503622	0.121114	-0.312739	0.000145442	0.00146603	-0.0706416	0.0865067	0.369582
ENSG00000110172	CHORDC1	550.522	0.137155	0.00503814	0.121114	0.258402	0.00588114	0.030711	0.0848414	0.0612496	0.310128
ENSG00000109079	TNFAIP1	3776.05	-0.157376	0.00506757	0.12141	-0.58971	2.53894e-13	1.59574e-11	-0.179713	1.40314e-05	0.000800132
ENSG00000011478	QPCTL	296.809	0.157561	0.00506518	0.12141	0.697143	3.96942e-06	6.3945e-05	0.0484726	0.238815	0.598765
ENSG00000166135	HIF1AN	2795.56	-0.140745	0.00511778	0.122068	-0.441339	2.61488e-08	7.20648e-07	-0.107984	0.00227886	0.0388702
ENSG00000179222	MAGED1	16336.6	0.117181	0.005136	0.122281	0.282022	0.000556852	0.00453381	0.0633058	0.0567562	0.297871
ENSG00000186687	LYRM7	228.098	0.163189	0.00514272	0.122281	0.0759299	0.465439	0.673573	0.322671	0.000309324	0.00894788
ENSG00000136158	SPRY2	403.103	0.162467	0.00516573	0.122638	0.575689	2.17157e-05	0.000285365	0.142123	0.007476	0.0906583
ENSG00000286013	CTB-30L5.3	18.3007	0.151004	0.00520844	0.12346	0.642519	0.000664334	0.00522514	NA	NA	NA
ENSG00000075420	FNDC3B	2727.93	0.171638	0.00521671	0.123465	0.553818	1.79915e-11	8.64714e-10	0.41658	3.67205e-08	4.38989e-06
ENSG00000123908	AGO2	1437.36	0.137461	0.00528034	0.124585	0.111718	0.161788	0.348463	0.21783	0.000328454	0.00936094
ENSG00000166508	MCM7	2749.46	0.166997	0.00532955	0.125167	1.24173	3.51867e-36	2.32735e-33	0.020052	0.570028	0.838668
ENSG00000132646	PCNA	1916.53	0.151189	0.00531645	0.125167	0.705523	9.42534e-14	6.48109e-12	0.0536752	0.187407	0.537856
ENSG00000164930	FZD6	1521.65	0.165169	0.0053241	0.125167	0.422631	6.28916e-06	9.62076e-05	0.367653	1.68431e-09	2.88017e-07
ENSG00000197045	GMFB	1027.59	0.174609	0.00534184	0.125263	0.188913	0.115502	0.278288	0.37139	5.69906e-05	0.00242102
ENSG00000093009	CDC45	240.274	0.163389	0.00537286	0.125613	0.90104	1.545e-07	3.48945e-06	0.0427298	0.295706	0.653582
ENSG00000204851	PNMA8B	107.298	0.174291	0.00537319	0.125613	0.409564	0.0100092	0.0469848	0.112583	0.0336682	0.222408
ENSG00000163291	PAQR3	389.228	-0.155016	0.00541018	0.1259	0.00164308	0.985788	0.993914	-0.412349	1.33761e-05	0.000772215
ENSG00000113384	GOLPH3	2751.52	0.127981	0.00545998	0.126481	0.154204	0.0457775	0.145317	0.158039	0.000828937	0.0189157
ENSG00000178031	ADAMTSL1	235.671	0.167548	0.00550864	0.127416	1.08303	9.01627e-09	2.76459e-07	0.0394395	0.328335	0.682176
ENSG00000052850	ALX4	173.431	-0.143332	0.00551817	0.127443	-0.629333	9.93765e-09	3.02706e-07	-0.0231957	0.126731	NA
ENSG00000162368	CMPK1	3008.44	-0.155526	0.00554259	0.127814	-0.456304	5.04092e-05	0.000587896	-0.158434	0.00506854	0.069726
ENSG00000043514	TRIT1	452.001	-0.14859	0.00557434	0.128222	-0.313582	0.000894657	0.00663824	-0.178047	0.00225452	0.0387134
ENSG00000175305	CCNE2	94.0665	0.173967	0.00559145	0.12836	1.16798	1.98086e-06	3.39262e-05	0.0655113	0.137741	0.465639
ENSG00000197020	ZNF100	97.4788	0.166336	0.00560898	0.128569	0.0785089	0.456197	0.665117	0.315049	0.000374302	0.0103828
ENSG00000106624	AEBP1	7571.19	0.156649	0.00564194	0.129131	0.344756	0.00137315	0.00956526	0.20346	0.00173624	0.0322182
ENSG00000161888	SPC24	348.454	0.154326	0.00573261	0.130505	0.723867	7.68908e-07	1.45308e-05	0.0641212	0.130047	0.453458
ENSG00000138363	ATIC	2320.85	0.0953509	0.00573611	0.130505	0.218406	0.00252139	0.0156839	0.0390429	0.244501	0.604385
ENSG00000159363	ATP13A2	1415.39	-0.143809	0.0058297	0.132241	-0.587324	7.07252e-08	1.7418e-06	-0.0537077	0.179317	0.527221
ENSG00000272886	DCP1A	623.062	-0.122911	0.00595185	0.134812	-0.234546	0.00981483	0.0462913	-0.0731578	0.0727571	0.339508
ENSG00000164051	CCDC51	350.938	0.154628	0.00598162	0.135086	0.455938	0.000289044	0.00265882	0.0827386	0.0795993	0.35443
ENSG00000161921	CXCL16	134.52	0.165627	0.00598159	0.135086	0.47937	0.00340231	0.0198814	0.155658	0.0106478	0.114213
ENSG00000075702	WDR62	395.821	0.168338	0.00601388	0.135414	1.37946	3.36026e-20	4.62466e-18	0.0425615	0.287348	0.646767
ENSG00000132840	BHMT2	203.948	-0.161915	0.00602949	0.135566	-0.385341	3.3978e-05	0.000419515	NA	NA	NA
ENSG00000103061	SLC7A6OS	398.335	0.141754	0.00605603	0.135916	0.383313	0.000216129	0.0020661	0.0733661	0.0998933	0.396899
ENSG00000205302	SNX2	1223.58	0.14117	0.0060717	0.135916	0.182941	0.0289812	0.104395	0.230273	6.08222e-05	0.00253595
ENSG00000123066	MED13L	1572.47	0.147344	0.00606646	0.135916	0.185785	0.0146803	0.0628766	0.251531	0.000575455	0.0145422
ENSG00000176532	PRR15	75.2616	-0.168191	0.00608738	0.136066	-1.51182	2.28904e-12	1.23715e-10	-0.022117	0.545641	0.826724
ENSG00000144730	IL17RD	621.873	-0.155264	0.00609623	0.136066	-0.524875	0.0012417	0.00878165	-0.131258	0.00968766	0.108068
ENSG00000114779	ABHD14B	1083.37	-0.124648	0.00614551	0.136966	-0.24151	0.00159111	0.0107913	-0.0779574	0.0708849	0.335406
ENSG00000174437	ATP2A2	8687.13	0.127608	0.0061688	0.137158	0.375366	2.68914e-05	0.00034331	0.0600909	0.107354	0.412705
ENSG00000187164	SHTN1	195.183	0.150398	0.00617206	0.137158	-0.017784	0.858137	0.933839	0.364255	0.000106338	0.00388015
ENSG00000204291	COL15A1	2060.47	0.153614	0.00619122	0.137185	0.565321	8.85137e-08	2.10884e-06	0.191682	0.000301341	0.00879225
ENSG00000146826	TRAPPC14	372.167	-0.144931	0.00618319	0.137185	-0.466216	1.11035e-05	0.000160153	-0.0747738	0.0988198	0.394141
ENSG00000185989	RASA3	1573.69	-0.140454	0.00626298	0.138574	-0.0923739	0.216784	0.422377	-0.264511	0.000106848	0.00388015
ENSG00000144354	CDCA7	318.348	0.166663	0.00630059	0.139205	1.52593	1.71703e-16	1.60064e-14	0.0357	0.366661	0.713688
ENSG00000136715	SAP130	820.598	0.142854	0.00634199	0.139716	0.375785	0.000101867	0.0010801	0.0963065	0.0451946	0.263958
ENSG00000044090	CUL7	1363.56	0.137694	0.00638323	0.140311	0.428567	1.94827e-05	0.000260457	0.0642503	0.12747	0.448603
ENSG00000158636	EMSY	290.079	0.151844	0.00638739	0.140311	0.511029	2.55748e-05	0.000329531	0.079406	0.0882841	0.373397
ENSG00000135744	AGT	69.1263	-0.165412	0.00644463	0.140798	0.0117467	0.904567	0.9563	-0.696798	6.24036e-07	5.62007e-05
ENSG00000165832	TRUB1	517.346	0.165246	0.00646092	0.140915	0.918906	8.46476e-12	4.25998e-10	0.310519	5.32221e-05	0.00229705
ENSG00000226688	ENTPD1-AS1	194.185	0.142323	0.00647422	0.141003	0.0446913	0.651425	0.806731	0.215161	0.00246049	0.0412391
ENSG00000135914	HTR2B	285.211	0.153492	0.00659821	0.143499	0.157395	0.163803	0.35106	0.255126	0.00110323	0.0235444
ENSG00000123178	SPRYD7	389.474	0.123164	0.00661897	0.143746	0.0127297	0.890313	0.949002	0.200305	0.000739788	0.0174108
ENSG00000188786	MTF1	556.603	-0.140813	0.00665237	0.144267	-0.633065	1.00599e-09	3.69663e-08	-0.0353883	0.373274	0.718513
ENSG00000138796	HADH	1108.7	0.144543	0.00666896	0.144422	0.557854	9.76617e-09	2.98793e-07	0.0802941	0.0740489	0.342798
ENSG00000159899	NPR2	789.481	0.138357	0.00673511	0.145237	0.322925	0.0023223	0.0146675	0.113978	0.0148665	0.138354
ENSG00000072163	LIMS2	5249.89	-0.147689	0.00674969	0.145346	-0.421579	1.79904e-08	5.15231e-07	-0.205617	0.000766821	0.0178343
ENSG00000069869	NEDD4	711.661	-0.143563	0.00682952	0.146652	-0.593415	4.48258e-10	1.77388e-08	-0.0560956	0.186376	0.536909
ENSG00000151748	SAV1	1430.35	-0.145045	0.00687731	0.14705	-0.82962	7.86757e-15	6.13936e-13	-0.0289093	0.4418	0.764478
ENSG00000100162	CENPM	352.731	0.157997	0.00688984	0.14705	1.10924	9.9297e-15	7.53681e-13	0.0445133	0.27924	0.636703
ENSG00000168092	PAFAH1B2	3252.76	-0.148804	0.00690417	0.14705	-0.48734	4.3467e-08	1.12431e-06	-0.213488	6.18363e-05	0.00255458
ENSG00000166181	API5	2090.65	-0.123478	0.00690574	0.14705	-0.213802	0.0102083	0.0477259	-0.092881	0.0382912	0.240373
ENSG00000137845	ADAM10	3447.47	0.141387	0.00693869	0.147546	0.400445	6.92158e-06	0.000105302	0.174135	0.000546456	0.0140879
ENSG00000074657	ZNF532	1221.64	0.146207	0.00697009	0.14798	0.358018	4.90383e-06	7.70522e-05	0.171679	0.00538063	0.0719912
ENSG00000117505	DR1	1598.36	0.12529	0.0070105	0.148248	0.328985	3.68123e-05	0.0004513	0.0807729	0.0372182	0.236047
ENSG00000188636	RTL6	2102.03	-0.125116	0.00711246	0.14999	-0.213472	0.00326029	0.0192371	-0.121056	0.00674672	0.0840013
ENSG00000088205	DDX18	1338.93	-0.130034	0.00718998	0.151416	-0.134299	0.0847368	0.224489	-0.218079	3.51433e-05	0.0016743
ENSG00000026103	FAS	817.302	-0.13724	0.00723437	0.152116	-0.553269	3.41382e-08	9.17176e-07	-0.0586748	0.14627	0.47844
ENSG00000135632	SMYD5	1085.94	-0.135073	0.00734756	0.153676	-0.277588	0.000874897	0.00652299	-0.163274	0.00151836	0.0296839
ENSG00000151576	QTRT2	413.392	0.145087	0.00741607	0.154897	0.215767	0.0456369	0.144974	0.273387	4.36771e-05	0.00196391
ENSG00000160695	VPS11	970.89	0.122988	0.00743508	0.155082	0.270938	0.00254308	0.0157905	0.0786544	0.0553232	0.294536
ENSG00000106799	TGFBR1	6571.27	0.153095	0.00746125	0.155416	0.749663	2.88865e-11	1.36474e-09	0.230897	7.35412e-06	0.000457819
ENSG00000141279	NPEPPS	3150.43	-0.116891	0.00749976	0.155793	-0.374609	5.52575e-07	1.0795e-05	-0.039264	0.27826	0.63615
ENSG00000006025	OSBPL7	149.626	0.15216	0.0074916	0.155793	0.501518	0.000221122	0.00210081	0.0783886	0.0871129	0.371233
ENSG00000229368	AC090587.4	18.563	0.132711	0.00753795	0.156374	1.0318	6.35697e-05	0.000720803	0.0299786	0.329081	NA
ENSG00000149428	HYOU1	4600.3	0.143852	0.00763929	0.157621	0.760103	7.24455e-09	2.26128e-07	0.0610607	0.117725	0.432591
ENSG00000064995	TAF11	802.646	-0.134315	0.00761893	0.157621	-0.562712	7.22208e-08	1.76545e-06	-0.0440791	0.258881	0.619064
ENSG00000127334	DYRK2	991.469	-0.145815	0.00767076	0.158057	-0.443444	3.27351e-06	5.36825e-05	-0.232681	8.70262e-05	0.00332101
ENSG00000076344	RGS11	82.1089	-0.146256	0.00769778	0.1584	-0.414824	0.00358546	0.0207595	-0.669214	1.73034e-05	0.000946126
ENSG00000157111	TMEM171	51.3478	0.152177	0.00774848	0.159229	1.37322	1.00374e-10	4.48296e-09	0.029974	0.404423	0.738533
ENSG00000157538	VPS26C	1647.55	-0.118945	0.00776969	0.159451	-0.367394	2.81805e-06	4.69822e-05	-0.0419793	0.26927	0.626814
ENSG00000126603	GLIS2	1555.37	-0.132355	0.00779321	0.159719	-0.448952	5.93202e-09	1.8769e-07	-0.0683693	0.108732	0.416224
ENSG00000169679	BUB1	765.214	0.150942	0.00781023	0.159753	1.21242	8.71793e-23	1.59332e-20	0.0234633	0.535698	0.8204
ENSG00000123684	LPGAT1	1448.58	0.136596	0.00781575	0.159753	0.244385	0.00360084	0.0208312	0.21397	0.000138296	0.00474544
ENSG00000142599	RERE	3420.83	0.140719	0.00794305	0.161922	0.473168	1.77129e-07	3.95534e-06	0.104762	0.0367952	0.234576
ENSG00000182768	NGRN	723.938	-0.143532	0.00795843	0.162019	-0.25404	0.00379628	0.0217445	-0.236174	0.000650085	0.0158333
ENSG00000164949	GEM	703.331	0.152817	0.00797985	0.162239	0.867828	7.64074e-08	1.85218e-06	0.246571	4.66803e-05	0.00205409
ENSG00000173559	NABP1	817.307	-0.148943	0.00799356	0.162302	-0.707601	3.59511e-11	1.67571e-09	-0.138545	0.0125451	0.125441
ENSG00000103319	EEF2K	670.561	0.144861	0.00804416	0.163113	0.791882	4.04922e-15	3.42949e-13	0.0503767	0.228536	0.586687
ENSG00000168291	PDHB	3080.59	-0.109054	0.00811657	0.164363	-0.300428	9.71984e-05	0.00103933	-0.041263	0.260367	0.619582
ENSG00000123575	FAM199X	1050.41	-0.145568	0.00814112	0.164422	-0.641833	3.81847e-07	7.73157e-06	-0.126521	0.0141278	0.134783
ENSG00000106123	EPHB6	200.773	0.143671	0.00816247	0.164422	0.604622	4.1824e-06	6.70052e-05	0.072213	0.109612	0.418078
ENSG00000162227	TAF6L	334.403	0.128211	0.00814833	0.164422	0.290671	0.00687972	0.0347868	0.0711937	0.10413	0.406541
ENSG00000106089	STX1A	113.981	-0.142758	0.00815722	0.164422	-0.335038	0.00959273	0.0455376	-0.0640379	0.141221	0.47024
ENSG00000183250	LINC01547	122.907	0.14132	0.0082013	0.164986	0.409025	0.00821607	0.0403683	0.0546303	0.198998	0.55131
ENSG00000155744	FAM126B	309.758	-0.138948	0.00828263	0.165739	-0.709806	8.9362e-08	2.12541e-06	-0.0326098	0.411751	0.743144
ENSG00000197632	SERPINB2	170.449	0.150977	0.0083015	0.165739	0.485242	9.14763e-06	0.000135027	NA	NA	NA
ENSG00000211460	TSN	1916.28	0.125794	0.00830374	0.165739	0.377771	4.76698e-05	0.000565926	0.0623385	0.12188	0.439468
ENSG00000065559	MAP2K4	903.859	-0.136378	0.00836636	0.166625	-0.14275	0.11377	0.275547	-0.301192	1.25846e-06	0.000102413
ENSG00000135604	STX11	490.219	-0.139299	0.00838083	0.166625	-0.229857	0.0554842	0.167102	-0.211126	0.000145572	0.00495349
ENSG00000165637	VDAC2	2288.11	-0.107217	0.00844846	0.167502	-0.221778	0.00185744	0.012187	-0.0688194	0.0679262	0.327954
ENSG00000137573	SULF1	5423.33	0.136143	0.00854772	0.168845	0.555081	1.07629e-08	3.26411e-07	0.0572304	0.174484	0.522205
ENSG00000013306	SLC25A39	3604.87	-0.115199	0.00867601	0.171158	-0.142224	0.0471049	0.148421	-0.13863	0.00261179	0.0433981
ENSG00000176390	CRLF3	208.297	0.144733	0.00868738	0.171161	0.980635	8.1815e-10	3.05392e-08	0.0264968	0.49981	0.799708
ENSG00000161800	RACGAP1	1558.7	0.140596	0.00874419	0.171397	0.916425	3.02802e-21	4.83439e-19	0.0480166	0.199733	0.551611
ENSG00000181852	RNF41	3231.05	-0.114377	0.00874195	0.171397	-0.382656	2.18009e-07	4.71675e-06	-0.0354707	0.329031	0.682176
ENSG00000180596	H2BC4	31.791	-0.145188	0.00875885	0.171465	-0.939349	0.00010081	0.00107053	-0.0348631	0.31641	0.673538
ENSG00000204371	EHMT2	1711.71	0.126122	0.00882397	0.172384	0.364819	2.00857e-05	0.000267745	0.0744763	0.0822326	0.361262
ENSG00000184007	PTP4A2	7177.25	-0.115165	0.00884841	0.172384	-0.328298	8.70572e-05	0.000943413	-0.0536098	0.146825	0.479793
ENSG00000167600	CYP2S1	210.514	-0.147642	0.00887685	0.172669	-0.36476	0.0087347	0.0423621	-0.257998	0.00186368	0.0339305
ENSG00000175334	BANF1	2813.43	-0.119597	0.00889698	0.172841	0.0153745	0.828917	0.917057	-0.253728	4.02087e-05	0.0018602
ENSG00000184678	H2BC21	319.134	-0.14747	0.00890901	0.172855	-0.5651	7.91931e-06	0.000118534	-0.342616	9.08528e-05	0.0034379
ENSG00000197063	MAFG	851.14	-0.137494	0.00894813	0.173394	-0.557702	2.61179e-09	8.91344e-08	-0.119473	0.0145022	0.136618
ENSG00000143751	SDE2	445.199	-0.127382	0.00910332	0.175733	-0.273245	0.0058125	0.0304187	-0.0957203	0.0404542	0.247505
ENSG00000168237	GLYCTK	129.901	-0.144795	0.00912764	0.17598	-0.0432842	0.666151	0.815666	-0.25932	0.00195262	0.0351429
ENSG00000111328	CDK2AP1	3195.8	0.136946	0.00916404	0.17646	0.758096	3.58614e-09	1.19166e-07	0.0495272	0.204146	0.557438
ENSG00000272142	LYRM4-AS1	198.222	0.136024	0.00924867	0.176861	0.446669	0.000559197	0.00454491	0.0581305	0.176924	0.525406
ENSG00000138095	LRPPRC	2170.41	-0.113693	0.00920272	0.176861	-0.233893	0.0016825	0.0112844	-0.0789638	0.0613599	0.310453
ENSG00000118454	ANKRD13C	733.131	-0.121008	0.00925695	0.176861	-0.286883	0.00283419	0.0171683	-0.073759	0.0789882	0.353914
ENSG00000272419	LINC01145	43.5386	-0.144911	0.00933744	0.177562	-0.493597	0.00464089	0.0255497	-0.0484885	0.223603	0.581679
ENSG00000148672	GLUD1	3857.11	-0.107492	0.00941955	0.178901	-0.047208	0.484466	0.688231	-0.190164	1.24403e-05	0.000733867
ENSG00000056097	ZFR	1961.08	0.119155	0.0094749	0.179729	0.249333	0.00154302	0.0105424	0.0888316	0.0464451	0.268043
ENSG00000213347	MXD3	216.604	0.141711	0.00953719	0.180258	0.940449	5.44024e-09	1.74113e-07	0.0315395	0.425808	0.753602
ENSG00000101474	APMAP	3451.5	0.130292	0.00953816	0.180258	0.592254	4.3349e-08	1.12335e-06	0.0546316	0.142604	0.471787
ENSG00000186522	SEPTIN10	2245.85	-0.125114	0.00958496	0.180919	-0.21221	0.0122328	0.0546876	-0.159175	0.00169328	0.0318206
ENSG00000156273	BACH1	2122.84	-0.118593	0.00961491	0.181037	-0.324913	0.000615962	0.00492841	-0.0638931	0.105794	0.408971
ENSG00000078237	TIGAR	233.74	0.142808	0.00966409	0.181294	0.817492	8.42718e-07	1.57542e-05	0.128845	0.0190144	0.159247
ENSG00000018510	AGPS	1379.81	-0.130989	0.00967707	0.181315	-0.471061	1.85904e-06	3.21043e-05	-0.116108	0.00729858	0.0891469
ENSG00000215883	CYB5RL	135.641	0.127213	0.00975183	0.182269	-0.0197899	0.84757	0.927637	0.219405	0.001959	0.0351429
ENSG00000177627	C12orf54	82.0881	-0.142492	0.00981294	0.183187	0.00927268	0.844684	NA	-0.419043	7.75455e-05	0.00301024
ENSG00000153956	CACNA2D1	571.58	0.140599	0.00983643	0.183402	0.51627	5.89476e-06	9.08748e-05	0.313646	7.66369e-06	0.000474902
ENSG00000198483	ANKRD35	76.9969	0.134559	0.00991977	0.184058	0.605763	1.62838e-05	0.0002235	0.0390518	0.157123	NA
ENSG00000260260	SNHG19	247.831	-0.141153	0.00991509	0.184058	-0.501057	4.88521e-05	0.000575532	-0.147681	0.0134247	0.130591
ENSG00000110628	SLC22A18	410.492	0.136167	0.00994404	0.184284	0.648875	1.89831e-07	4.19197e-06	0.0846726	0.0638609	0.316465
ENSG00000138756	BMP2K	785.13	0.140035	0.00998056	0.184514	0.656301	7.47759e-08	1.81898e-06	0.195622	0.00141167	0.0280859
ENSG00000125520	SLC2A4RG	5004.21	-0.118247	0.0100118	0.184867	-0.233101	0.00155177	0.0105917	-0.119979	0.00453609	0.0643676
ENSG00000023318	ERP44	1499.64	0.112377	0.0101159	0.186115	0.207152	0.0104237	0.0485366	0.0906901	0.0304464	0.21081
ENSG00000129810	SGO1	136.524	0.137387	0.0101781	0.186924	0.636694	0.000506149	0.00420479	0.044348	0.279256	0.636703
ENSG00000169857	AVEN	869.322	-0.119367	0.0102124	0.186991	-0.464398	6.8772e-08	1.70275e-06	-0.0323276	0.393672	0.732059
ENSG00000163884	KLF15	65.1686	0.111975	0.0102457	0.187376	0.78601	0.000386795	0.00338492	0.212798	0.00407289	0.0598051
ENSG00000140931	CMTM3	1961.66	-0.12451	0.0103729	0.1888	-0.131817	0.0763502	0.208596	-0.252954	4.28969e-07	4.26099e-05
ENSG00000176490	DIRAS1	379.979	-0.137165	0.0103729	0.1888	-0.123518	0.156703	0.341	-0.353631	0.000324064	0.00925535
ENSG00000188312	CENPP	154.688	0.139172	0.0105084	0.19036	0.764265	0.000116545	0.00121169	0.116289	0.0275364	0.198183
ENSG00000164342	TLR3	164.599	0.138129	0.0105786	0.191404	0.424573	0.00269897	0.0165659	0.153688	0.0116017	0.119783
ENSG00000124788	ATXN1	1575.01	0.122299	0.0106113	0.191649	-0.0790899	0.261568	0.476744	0.34657	1.1226e-06	9.35161e-05
ENSG00000165434	PGM2L1	357.109	-0.132068	0.0106172	0.191649	-0.4512	0.00037233	0.00328986	-0.0902021	0.0591793	0.303915
ENSG00000144655	CSRNP1	888.697	-0.113055	0.010674	0.192447	-0.276828	0.00143958	0.00995807	-0.0531652	0.191731	0.542428
ENSG00000175414	ARL10	642.81	0.136444	0.0106893	0.192496	0.402016	6.56451e-05	0.00074131	0.308208	8.56501e-06	0.000525931
ENSG00000094804	CDC6	692.877	0.13826	0.0107099	0.192607	1.37989	1.04498e-14	7.8458e-13	0.030629	0.418453	0.747804
ENSG00000072135	PTPN18	1034.14	-0.116063	0.0107987	0.19378	-0.281416	0.000321655	0.0029125	-0.074161	0.0821737	0.361262
ENSG00000225663	MCRIP1	3569.26	0.108764	0.0108293	0.194101	0.305133	0.000163948	0.00162544	0.0459233	0.22693	0.585141
ENSG00000107341	UBE2R2	3535.41	-0.100978	0.0109235	0.195105	-0.228384	0.00174275	0.0115962	-0.0551929	0.141004	0.47024
ENSG00000123505	AMD1	2658.51	-0.118403	0.0110072	0.196369	-0.253646	0.00347593	0.020269	-0.104017	0.0202843	0.165671
ENSG00000221887	HMSD	60.9386	-0.13505	0.0110446	0.196807	-0.146091	0.198	0.39812	-0.233128	0.00273867	0.0448989
ENSG00000077585	GPR137B	370.214	0.128326	0.0111194	0.196839	0.735778	1.72971e-09	6.12898e-08	0.0254775	0.51254	0.806386
ENSG00000198612	COPS8	1650.54	0.119234	0.0111365	0.196839	0.416362	1.03252e-06	1.89205e-05	0.0459025	0.253223	0.613155
ENSG00000175634	RPS6KB2	2722.55	-0.113014	0.0110735	0.196839	-0.295133	0.000231325	0.0021843	-0.0626127	0.114078	0.425158
ENSG00000051341	POLQ	106.711	0.13465	0.0111247	0.196839	0.315725	0.0256657	0.0954474	0.266302	0.00168413	0.0318194
ENSG00000170271	FAXDC2	670.727	0.119637	0.0112091	0.197512	0.353345	0.00167619	0.0112474	0.0539817	0.178276	0.526571
ENSG00000082153	BZW1	4596.01	-0.11592	0.0112643	0.197954	-0.274475	0.000921332	0.0068107	-0.0887652	0.0379569	0.239495
ENSG00000160014	CALM3	20343.2	0.107881	0.0112877	0.198138	0.338623	2.03456e-06	3.4803e-05	0.0510703	0.135287	0.461439
ENSG00000136100	VPS36	878.732	-0.125659	0.0113175	0.198288	-0.660054	2.84514e-09	9.66233e-08	-0.0343501	0.35876	0.707606
ENSG00000160216	AGPAT3	3392.18	-0.115679	0.0113262	0.198288	-0.32002	8.02828e-06	0.000119777	-0.071917	0.0862116	0.368905
ENSG00000111725	PRKAB1	822.96	0.12665	0.0113352	0.198288	0.327045	0.000371521	0.00328481	0.17064	0.000758445	0.0177264
ENSG00000139835	GRTP1	108.75	0.133121	0.011457	0.199152	0.529405	0.00245296	0.0153131	0.0560796	0.188529	0.538722
ENSG00000168067	MAP4K2	709.303	-0.114401	0.0114576	0.199152	-0.233226	0.00535639	0.0286045	-0.0676332	0.119332	0.435574
ENSG00000134294	SLC38A2	8221.21	0.125014	0.0115204	0.199926	0.477643	1.32681e-07	3.04617e-06	0.0686342	0.101508	0.401427
ENSG00000167513	CDT1	621.462	0.133415	0.0115613	0.199955	1.12486	2.11233e-12	1.15513e-10	0.0226205	0.561942	0.834023
ENSG00000187514	PTMA	12238.8	0.121553	0.0115473	0.199955	0.487764	5.08099e-11	2.33692e-09	0.0693869	0.0689408	0.330373
ENSG00000099804	CDC34	2396.15	-0.120642	0.0115501	0.199955	-0.351745	3.86665e-06	6.24509e-05	-0.102727	0.0143944	0.136077
ENSG00000090530	P3H2	2985.6	-0.12148	0.0116352	0.201006	-0.511233	2.37825e-06	4.01384e-05	-0.0641812	0.067689	0.327367
ENSG00000077232	DNAJC10	2358.77	0.119357	0.0117399	0.202133	0.386852	1.1631e-05	0.000166551	0.0726237	0.0672124	0.326139
ENSG00000120539	MASTL	377.333	0.12115	0.0117401	0.202133	0.384303	0.00167501	0.011245	0.0541558	0.184695	0.535073
ENSG00000074695	LMAN1	3485.16	0.111127	0.0118448	0.203478	0.225227	0.00320573	0.0190045	0.085841	0.0433756	0.257958
ENSG00000004975	DVL2	1441.37	0.109707	0.0119025	0.20401	0.325094	0.000424869	0.00364736	0.0449489	0.225485	0.583539
ENSG00000184992	BRI3BP	341.104	0.127906	0.0120179	0.205069	0.654605	2.84677e-05	0.000359143	0.0468127	0.256588	0.61666
ENSG00000247556	OIP5-AS1	1487.41	-0.124546	0.0121688	0.207178	-0.459387	5.63554e-05	0.000648531	-0.107045	0.0141071	0.134706
ENSG00000118777	ABCG2	353.335	-0.131905	0.0122198	0.20738	-0.780309	9.98805e-06	0.000145729	-0.153827	0.00588631	0.0763131
ENSG00000109606	DHX15	2991.73	0.12083	0.0124068	0.209684	0.473255	8.95111e-09	2.75068e-07	0.0706945	0.0666855	0.324282
ENSG00000144580	CNOT9	1962.83	-0.118707	0.0124118	0.209684	-0.30512	0.000254826	0.00238824	-0.127192	0.00304057	0.0486671
ENSG00000257698	GIHCG	134.333	0.129315	0.012403	0.209684	0.412666	0.00116137	0.00830237	0.0712757	0.111469	0.421211
ENSG00000125266	EFNB2	834.749	0.131071	0.0124386	0.209906	0.650042	8.41918e-08	2.01625e-06	0.306843	1.66807e-06	0.000127311
ENSG00000133519	ZDHHC8P1	54.0628	-0.115913	0.012585	0.211907	-0.047454	0.650181	0.806047	-0.452745	0.000192723	0.0061988
ENSG00000065150	IPO5	8163.78	-0.103719	0.0126081	0.212062	-0.353751	4.34484e-07	8.68342e-06	-0.0348376	0.313438	0.670469
ENSG00000144043	TEX261	3101.37	-0.115141	0.0127562	0.212903	-0.0932693	0.199641	0.400262	-0.250377	2.5822e-08	3.2299e-06
ENSG00000103056	SMPD3	166.249	-0.0960304	0.0127024	0.212903	-1.17189	1.49308e-05	0.000206357	-0.529149	1.54189e-06	0.000121809
ENSG00000138615	CILP	77.2374	0.127708	0.0127728	0.212903	0.0334638	0.588188	NA	0.303506	0.000750403	0.0176299
ENSG00000196584	XRCC2	47.0632	0.129891	0.0127498	0.212903	0.478604	0.00557373	0.0293922	0.0499478	0.213099	0.569374
ENSG00000141098	GFOD2	508.656	-0.113858	0.0127582	0.212903	-0.243613	0.00837666	0.0410412	-0.0748918	0.0797338	0.354883
ENSG00000138032	PPM1B	133.027	0.12993	0.0126753	0.212903	0.336175	0.0104395	0.048578	0.144634	0.0152384	0.140037
ENSG00000111269	CREBL2	923.044	-0.125499	0.0128167	0.213152	-0.162844	0.0541542	0.16403	-0.347071	9.57183e-07	8.34232e-05
ENSG00000048140	TSPAN17	2923.59	-0.0991097	0.0129472	0.214697	-0.239935	0.00104843	0.00761247	-0.0556619	0.132906	0.458485
ENSG00000147853	AK3	1446.59	-0.118523	0.0130015	0.215324	-0.439438	1.38106e-05	0.0001926	-0.0575875	0.149994	0.485663
ENSG00000132436	FIGNL1	217.713	0.125702	0.0130132	0.215324	0.68125	2.34907e-05	0.000305511	0.0349681	0.383077	0.724585
ENSG00000110395	CBL	1396.81	-0.112546	0.0130653	0.215936	-0.285013	0.000579673	0.00467681	-0.0616056	0.144029	0.474899
ENSG00000100664	EIF5	5043.12	-0.111461	0.0132417	0.217575	-0.366313	2.65895e-05	0.000340394	-0.0592109	0.101935	0.402056
ENSG00000214078	CPNE1	4151.33	-0.120236	0.0132505	0.217575	-0.208759	0.005051	0.0273309	-0.183903	0.000567847	0.0144193
ENSG00000143314	MRPL24	1184.51	0.113432	0.0132631	0.217575	0.243291	0.00453291	0.0250862	0.0912356	0.0385162	0.24111
ENSG00000159873	CCDC117	1144.94	0.122793	0.0133486	0.218417	0.211905	0.0222329	0.0860449	0.211871	0.000517671	0.0135265
ENSG00000046653	GPM6B	55.4005	0.10488	0.0133617	0.218417	0.128811	0.0980397	NA	0.258811	0.00186992	0.0339528
ENSG00000099625	CBARP	167.33	0.123735	0.013409	0.218794	0.534912	0.000440006	0.00374261	0.039814	0.326959	0.681896
ENSG00000158402	CDC25C	187.639	0.127004	0.0134862	0.219465	0.915495	1.97499e-06	3.38675e-05	0.0281619	0.472797	0.784936
ENSG00000115282	TTC31	496.836	-0.117363	0.0136216	0.221083	-0.311196	0.00181671	0.011982	-0.0648294	0.136672	0.464166
ENSG00000142731	PLK4	260.186	0.125236	0.0138274	0.224185	0.737796	1.39118e-05	0.000193622	0.0492504	0.238513	0.598745
ENSG00000049860	HEXB	2227.73	0.117347	0.0138433	0.224206	0.230386	0.00188565	0.0123313	0.183897	0.000509472	0.013364
ENSG00000091490	SEL1L3	922.98	0.126257	0.0138588	0.224219	0.198851	0.0141405	0.061282	0.556004	2.69353e-12	6.86545e-10
ENSG00000104205	SGK3	48.9529	-0.124893	0.0138865	0.224431	-0.543197	0.000642324	0.0050924	-0.0399394	0.222411	NA
ENSG00000182944	EWSR1	4100.26	0.117705	0.013917	0.224448	0.376587	2.82096e-06	4.69822e-05	0.12948	0.00155212	0.0302126
ENSG00000110931	CAMKK2	1256.8	-0.122339	0.013977	0.225138	-0.545043	2.10821e-10	8.82021e-09	-0.119698	0.0114594	0.119356
ENSG00000167535	CACNB3	1183.07	-0.10899	0.0139892	0.225138	-0.061192	0.413541	0.628529	-0.170323	0.00198036	0.035434
ENSG00000069849	ATP1B3	3739.27	0.113047	0.0141211	0.226424	0.522934	6.11089e-09	1.9291e-07	0.0249442	0.484849	0.79289
ENSG00000108389	MTMR4	906.562	0.116928	0.0141433	0.226424	0.385947	2.40612e-05	0.000312055	0.0793534	0.0720462	0.337473
ENSG00000154767	XPC	933.078	0.120158	0.0141191	0.226424	0.281952	0.00111339	0.00800049	0.154078	0.00490608	0.0680454
ENSG00000167565	SERTAD3	740.629	-0.113932	0.0142379	0.227404	-0.2419	0.00441718	0.0246009	-0.0819504	0.0712898	0.335648
ENSG00000111801	BTN3A3	436.984	0.116137	0.014263	0.227404	0.271347	0.00833246	0.0408535	0.084232	0.0590443	0.303859
ENSG00000134046	MBD2	1569.21	-0.114725	0.0143041	0.227808	-0.401463	1.78859e-06	3.11322e-05	-0.0662171	0.107968	0.414242
ENSG00000119514	GALNT12	141.797	0.124512	0.0144538	0.229864	0.917229	5.81004e-05	0.000665854	0.0271345	0.48558	0.793378
ENSG00000170961	HAS2	86.9854	0.123712	0.0146859	0.23316	0.90097	5.66716e-09	1.80543e-07	0.0169362	0.604811	0.856884
ENSG00000171451	DSEL	2187.15	-0.11692	0.0147192	0.233446	-0.514615	2.33646e-10	9.60159e-09	-0.0564109	0.162901	0.506864
ENSG00000151247	EIF4E	792.441	0.120357	0.0147705	0.233774	0.571891	3.00385e-07	6.28367e-06	0.0777077	0.0722011	0.337789
ENSG00000178761	FAM219B	1170.53	-0.116789	0.0149264	0.23551	-0.47698	3.82744e-08	1.00879e-06	-0.0889867	0.0223642	0.175855
ENSG00000079257	LXN	338.859	0.122093	0.0149428	0.235527	0.893594	2.86369e-12	1.52401e-10	0.176885	0.00619567	0.0791839
ENSG00000121653	MAPK8IP1	872.04	-0.115632	0.0150614	0.236421	-0.386569	4.21108e-05	0.000507742	-0.0679605	0.116934	0.430986
ENSG00000143476	DTL	453.73	0.121818	0.015124	0.236473	1.09635	2.40183e-11	1.14251e-09	0.00503061	0.894004	0.968104
ENSG00000089327	FXYD5	2781.04	-0.117085	0.0150867	0.236473	-0.117131	0.145635	0.325011	-0.279098	3.65388e-05	0.0017139
ENSG00000185909	KLHDC8B	878.234	-0.109069	0.0151266	0.236473	-0.316582	0.000909935	0.00674312	-0.0522323	0.187885	0.537939
ENSG00000142892	PIGK	795.348	0.111076	0.0153109	0.238379	0.234821	0.00323047	0.0191185	0.0776692	0.0851213	0.366917
ENSG00000119969	HELLS	185.704	0.121055	0.0154492	0.239799	0.766665	2.70127e-05	0.00034391	0.0383513	0.342691	0.692527
ENSG00000145147	SLIT2	3790.69	0.120428	0.0155686	0.240676	0.640033	3.75809e-09	1.24285e-07	0.147981	0.00405498	0.0596484
ENSG00000198947	DMD	629.994	-0.108874	0.0155546	0.240676	-0.282245	0.00917155	0.0440349	-0.0547238	0.177229	0.525733
ENSG00000021645	NRXN3	618.41	-0.11634	0.0156592	0.240966	-1.11367	4.65916e-06	7.37922e-05	-0.170264	0.00136749	0.0274203
ENSG00000125966	MMP24	157.936	-0.121072	0.0156542	0.240966	-0.581765	6.69289e-05	0.000753357	-0.104095	0.042422	0.253932
ENSG00000085832	EPS15	1088.64	-0.115922	0.015659	0.240966	-0.307256	0.000398266	0.00345961	-0.148201	0.00486488	0.0675433
ENSG00000144021	CIAO1	1902.22	-0.0829742	0.0156486	0.240966	-0.194686	0.00865548	0.042066	-0.0370765	0.278205	0.636132
ENSG00000089060	SLC8B1	660.272	-0.120458	0.0157414	0.241394	-0.528548	3.13862e-06	5.172e-05	-0.190806	0.00161793	0.0311791
ENSG00000126005	MMP24OS	3271.19	-0.107954	0.0157294	0.241394	-0.229303	0.00211671	0.0135864	-0.0979147	0.0315679	0.214189
ENSG00000103257	SLC7A5	6118.22	-0.119416	0.0157995	0.241766	-0.844727	1.39779e-13	9.33427e-12	-0.0342028	0.383829	0.724983
ENSG00000173207	CKS1B	804.599	0.114214	0.0158194	0.241766	0.566832	9.47037e-07	1.75158e-05	0.0275053	0.475896	0.786407
ENSG00000035141	FAM136A	1350.87	-0.102317	0.0158361	0.241766	-0.314784	0.000177837	0.00174817	-0.0466407	0.187903	0.537939
ENSG00000149657	LSM14B	913.992	-0.102237	0.0158447	0.241766	-0.0171874	0.824685	0.914561	-0.177394	0.00130318	0.0265931
ENSG00000172346	CSDC2	778.332	-0.120493	0.0159038	0.242185	-0.481189	5.40153e-08	1.36317e-06	-0.250508	0.000595192	0.0148481
ENSG00000186834	HEXIM1	1179.85	0.112051	0.0158906	0.242185	0.265262	0.00153685	0.0105105	0.0812121	0.0750907	0.345152
ENSG00000064652	SNX24	349.283	-0.118075	0.016088	0.243782	-0.716377	7.53186e-10	2.81988e-08	-0.0380647	0.342614	0.692527
ENSG00000168306	ACOX2	209.942	0.118666	0.0161203	0.243782	0.819982	4.17876e-08	1.08492e-06	0.0203168	0.601354	0.855036
ENSG00000221869	CEBPD	1964.16	0.113067	0.0161634	0.244192	0.358389	4.3922e-05	0.000525928	0.0728842	0.0991224	0.394878
ENSG00000081181	ARG2	224.713	0.11944	0.0162691	0.245471	0.577105	0.000332424	0.00298665	0.117115	0.0278865	0.199851
ENSG00000119396	RAB14	2340.6	0.113887	0.0164216	0.246753	0.374651	4.88933e-05	0.000575532	0.110466	0.0108372	0.115822
ENSG00000151502	VPS26B	2691.34	-0.0891146	0.0164298	0.246753	-0.237933	0.0017547	0.0116505	-0.0360871	0.29385	0.652019
ENSG00000130751	NPAS1	173.788	0.118848	0.0164748	0.247187	0.483471	7.77037e-05	0.000853205	0.0587857	0.169513	0.51491
ENSG00000162882	HAAO	103.499	0.115958	0.0164961	0.247264	0.828568	0.000272451	0.00252458	0.0845939	0.0752537	0.345313
ENSG00000080986	NDC80	249.496	0.118886	0.0165399	0.247677	0.837561	2.10596e-08	5.90944e-07	0.0630975	0.148662	0.483224
ENSG00000133997	MED6	376.591	-0.116167	0.0165675	0.247848	-0.269837	0.00809391	0.0398951	-0.127196	0.0159872	0.143471
ENSG00000138448	ITGAV	3035.45	0.118277	0.0165893	0.247932	0.668601	1.1787e-13	7.94764e-12	0.134444	0.00354733	0.0542276
ENSG00000167325	RRM1	2131.95	0.11378	0.0166351	0.248373	0.703636	6.74758e-15	5.35565e-13	0.0167984	0.61234	0.860692
ENSG00000109184	DCUN1D4	632.862	-0.115199	0.0166874	0.24863	-0.458613	6.66493e-05	0.000750818	-0.0649476	0.131677	0.456226
ENSG00000218336	TENM3	479.465	0.118047	0.0167011	0.24863	0.0659763	0.485571	0.689067	0.412485	1.93307e-05	0.0010173
ENSG00000115687	PASK	149.87	0.117417	0.0169404	0.250747	0.661048	0.000564577	0.00458327	0.0317348	0.425114	0.753162
ENSG00000005194	CIAPIN1	1551.32	-0.113253	0.0169426	0.250747	-0.250553	0.00389693	0.0222019	-0.160936	0.00177115	0.0326922
ENSG00000247315	ZCCHC3	1609.34	-0.116668	0.0170304	0.251331	-0.868602	4.83212e-17	4.76015e-15	-0.296808	4.42751e-08	5.2466e-06
ENSG00000069966	GNB5	884.713	0.104906	0.0170872	0.251683	0.382627	5.87629e-06	9.06907e-05	0.0352288	0.344031	0.69366
ENSG00000132300	PTCD3	991.132	-0.100025	0.017169	0.252644	-0.251641	0.00237041	0.0149135	-0.0566363	0.141678	0.470367
ENSG00000159388	BTG2	1538.52	-0.114522	0.0173982	0.253837	-0.788681	8.35435e-15	6.48279e-13	-0.0180841	0.63847	0.870252
ENSG00000167005	NUDT21	469.397	0.116747	0.0174493	0.253837	0.778369	4.07369e-09	1.33767e-07	0.0737377	0.105754	0.408971
ENSG00000156642	NPTN	3926.36	0.108136	0.0173506	0.253837	0.534549	8.11253e-09	2.51525e-07	0.0195473	0.555604	0.83202
ENSG00000163507	CIP2A	254.923	0.116339	0.0174191	0.253837	0.834495	1.66502e-08	4.79816e-07	0.0309987	0.435179	0.759012
ENSG00000101825	MXRA5	2489.92	0.116905	0.0173576	0.253837	0.452628	5.15041e-05	0.000599155	0.165898	0.00795344	0.0946634
ENSG00000185875	THNSL1	93.3276	0.116944	0.0173585	0.253837	0.451183	0.00323902	0.0191528	0.0554362	0.185522	0.535828
ENSG00000124508	BTN2A2	184.01	0.115733	0.0173584	0.253837	0.363576	0.0032614	0.0192371	0.0578772	0.177583	0.526091
ENSG00000116990	MYCL	42.8371	0.104117	0.0175055	0.254411	0.00998376	0.900192	NA	0.4151	0.000287744	0.00850578
ENSG00000112562	SMOC2	2316.33	0.112085	0.0175682	0.254939	NA	NA	NA	0.213097	1.49397e-05	0.00084092
ENSG00000152944	MED21	744.858	-0.115932	0.0175918	0.254939	-0.20557	0.0270415	0.0992527	-0.306117	6.29095e-05	0.00259099
ENSG00000083290	ULK2	713.734	-0.102221	0.017582	0.254939	-0.22905	0.00912953	0.043909	-0.0551381	0.181575	0.530702
ENSG00000108953	YWHAE	19788.8	-0.0866885	0.0176829	0.255774	-0.20024	0.00277539	0.0169228	-0.0521853	0.138337	0.466733
ENSG00000257267	ZNF271P	770.838	-0.10273	0.0177275	0.255935	-0.328394	0.000425701	0.00365225	-0.0376436	0.327829	0.682176
ENSG00000129103	SUMF2	3729.17	0.110848	0.017818	0.256758	0.220137	0.0082559	0.0405353	0.187427	0.000208781	0.0066207
ENSG00000112655	PTK7	4555.24	0.109321	0.0179366	0.258222	0.432906	4.86461e-05	0.000573595	0.0466757	0.217275	0.574412
ENSG00000112576	CCND3	4419.16	-0.115362	0.018027	0.259087	-0.0560531	0.424553	0.637673	-0.47033	1.64169e-07	1.76013e-05
ENSG00000011009	LYPLA2	1814.09	-0.112265	0.0181146	0.259563	-0.350623	2.03894e-05	0.000271013	-0.12119	0.0115117	0.119624
ENSG00000172992	DCAKD	803.236	0.115033	0.0181567	0.259787	1.05906	1.95456e-23	3.8784e-21	0.00768704	0.834994	0.946621
ENSG00000166851	PLK1	1547.52	0.114164	0.0183105	0.261244	1.26238	5.02049e-26	1.39469e-23	0.0410365	0.272629	0.63021
ENSG00000109787	KLF3	1702.3	0.106435	0.0183173	0.261244	0.453472	2.76395e-05	0.000350285	0.685433	2.8258e-24	3.47034e-21
ENSG00000169604	ANTXR1	6477.97	0.102021	0.0183386	0.261303	0.367479	2.22455e-05	0.000291501	0.0351457	0.333638	0.684124
ENSG00000106460	TMEM106B	717.83	0.113193	0.0187608	0.265833	0.0901408	0.345054	0.564318	0.247897	0.0010611	0.0228984
ENSG00000168078	PBK	413.813	0.113916	0.0187784	0.265836	1.15171	4.53467e-18	5.12086e-16	0.00127907	0.973282	0.991933
ENSG00000107249	GLIS3	510.82	0.110925	0.0188713	0.266411	0.0132911	0.877249	0.942527	0.250728	0.000894193	0.0200211
ENSG00000111199	TRPV4	141.614	0.112765	0.0190414	0.268117	0.63565	8.42836e-06	0.000125342	0.0582013	0.15799	0.498286
ENSG00000148053	NTRK2	155.024	0.110753	0.0190447	0.268117	-0.0169275	0.870695	0.939436	0.241488	0.00095473	0.0211088
ENSG00000128595	CALU	17969.9	-0.110383	0.0191499	0.269349	0.0897398	0.220168	0.42634	-0.445171	8.5254e-15	2.87924e-12
ENSG00000105993	DNAJB6	3555.86	-0.107295	0.0191728	0.269423	-0.367657	4.31621e-07	8.63864e-06	-0.104132	0.00436576	0.0624882
ENSG00000111652	COPS7A	2432.24	0.107615	0.019237	0.26983	0.421406	1.36578e-07	3.12018e-06	0.068401	0.0825884	0.361883
ENSG00000132002	DNAJB1	4362.02	-0.0984527	0.0192288	0.26983	-0.32192	2.582e-05	0.000332381	-0.0467416	0.18486	0.535202
ENSG00000099875	MKNK2	3653.38	-0.105812	0.0192929	0.270119	-0.515767	2.74668e-12	1.46736e-10	-0.0266566	0.476378	0.786627
ENSG00000198554	WDHD1	281.24	0.111779	0.0193294	0.270382	0.708888	7.60521e-06	0.000114202	0.0268669	0.49468	0.797354
ENSG00000158480	SPATA2	505.014	-0.112453	0.0194225	0.270951	-0.361811	0.000189749	0.00184825	-0.205241	0.00154481	0.0301137
ENSG00000136205	TNS3	8928.55	0.105963	0.0194233	0.270951	0.289797	0.000558197	0.00453944	0.0723014	0.0904579	0.377858
ENSG00000164109	MAD2L1	523.704	0.110494	0.0195099	0.271004	0.617265	9.68402e-07	1.78871e-05	0.0271975	0.488635	0.795106
ENSG00000105176	URI1	1465.13	-0.0982561	0.0195157	0.271004	-0.26213	0.0028194	0.0171085	-0.0475294	0.220812	0.578255
ENSG00000105379	ETFB	464.906	0.104895	0.0195138	0.271004	-0.00126739	0.988427	0.994873	0.203314	0.0013775	0.0275276
ENSG00000073111	MCM2	1484.61	0.112247	0.0196288	0.272081	1.24234	3.63761e-27	1.14833e-24	-0.0113288	0.761611	0.920598
ENSG00000116729	WLS	2508.67	0.101833	0.0196576	0.272137	0.300273	0.00197933	0.0128712	0.0493316	0.205297	0.558693
ENSG00000105053	VRK3	817.963	-0.0896978	0.0196685	0.272137	-0.227788	0.00581412	0.0304187	-0.0353419	0.350809	0.700985
ENSG00000131269	ABCB7	446.065	-0.10408	0.019729	0.272482	-0.296864	0.00124614	0.00880413	-0.0450719	0.270633	0.62796
ENSG00000114416	FXR1	2669.2	0.087052	0.019755	0.272595	0.0162131	0.830713	0.918386	0.138029	0.00196002	0.0351429
ENSG00000084444	FAM234B	180.956	-0.111735	0.0198002	0.272767	-0.34781	0.00680058	0.0345249	-0.106462	0.0357869	0.230212
ENSG00000138347	MYPN	163.347	0.0912004	0.0199043	0.273175	0.677255	4.35764e-08	1.12505e-06	0.0391938	0.0824463	NA
ENSG00000170779	CDCA4	814.059	0.108496	0.0198876	0.273175	0.655998	4.79389e-08	1.22403e-06	0.0163842	0.661181	0.879172
ENSG00000163870	TPRA1	1083.17	-0.10635	0.01987	0.273175	-0.227786	0.00579864	0.0303822	-0.0980619	0.0314941	0.214119
ENSG00000161267	BDH1	276.049	0.11102	0.0200131	0.274281	0.768291	7.6245e-05	0.00084051	0.0199094	0.606645	0.858303
ENSG00000106477	CEP41	483.394	0.103357	0.020042	0.274326	0.424298	3.86357e-05	0.000470746	0.0241658	0.528454	0.816699
ENSG00000181830	SLC35C1	1914.16	-0.0983676	0.0202872	0.277433	-0.0259693	0.746319	0.869152	-0.171137	0.00141586	0.0281277
ENSG00000071537	SEL1L	2939.88	0.109188	0.0204762	0.27902	0.599559	6.9571e-11	3.16833e-09	0.0689378	0.062765	0.314151
ENSG00000102931	ARL2BP	3668.37	-0.105145	0.0205227	0.279404	-0.408991	1.20166e-05	0.000170737	-0.0541394	0.163714	0.507518
ENSG00000112893	MAN2A1	1346.43	0.110403	0.0206218	0.280504	0.518585	6.9939e-07	1.33441e-05	0.262661	7.02856e-05	0.00279261
ENSG00000167244	IGF2	11642.8	0.108305	0.0207181	0.280893	0.400248	0.000915811	0.0067771	0.0669767	0.122787	0.441622
ENSG00000137040	RANBP6	927.36	-0.106856	0.0207023	0.280893	-0.171736	0.0568068	0.170053	-0.170814	0.00150176	0.0294873
ENSG00000152253	SPC25	168.802	0.109943	0.0208723	0.282137	0.938076	6.67159e-07	1.27818e-05	0.0152147	0.69339	0.893046
ENSG00000196072	BLOC1S2	746.406	-0.106622	0.0208895	0.282137	-0.373592	0.000219908	0.00209645	-0.0621737	0.130106	0.453458
ENSG00000075618	FSCN1	14538.5	-0.107264	0.0210436	0.283423	0.0237526	0.721389	0.852846	-0.353108	2.61686e-08	3.24322e-06
ENSG00000226953	NCKAP5-AS2	43.5888	-0.102405	0.0210701	0.283423	-1.08902	1.41763e-05	0.000196909	-0.0289554	0.431516	0.756753
ENSG00000090520	DNAJB11	789.095	0.104394	0.0210367	0.283423	0.309758	0.00127673	0.00895646	0.0749745	0.0659048	0.323161
ENSG00000143756	FBXO28	743.276	-0.103641	0.0210773	0.283423	-0.248435	0.00951841	0.0452466	-0.0725784	0.0925794	0.381763
ENSG00000139842	CUL4A	2715.6	-0.0803756	0.0211102	0.283616	-0.179411	0.0105988	0.0491283	-0.0428746	0.236619	0.596607
ENSG00000197008	ZNF138	81.3881	-0.105473	0.021202	0.284598	-0.913911	0.000138403	0.00140454	-0.0285326	0.464112	0.779908
ENSG00000263753	LINC00667	672.587	0.109216	0.0213203	0.285185	0.654843	1.34787e-08	3.94979e-07	0.149735	0.00163387	0.0313215
ENSG00000126215	XRCC3	265.281	0.108329	0.0213713	0.285368	0.788796	7.16689e-06	0.000108558	0.00857907	0.822103	0.941835
ENSG00000071794	HLTF	473.66	0.107949	0.0213528	0.285368	0.392033	0.000132679	0.0013521	0.0875343	0.0583158	0.30208
ENSG00000067221	STOML1	442.365	0.10569	0.0213975	0.285469	0.517822	2.71723e-05	0.000345626	0.0224915	0.55642	0.832412
ENSG00000130584	ZBTB46	142.545	-0.108369	0.0214813	0.286337	-1.0167	7.75447e-06	0.000116192	-0.01877	0.628269	0.868442
ENSG00000101447	FAM83D	622.973	0.104988	0.0215494	0.286994	1.52942	1.70748e-26	5.04615e-24	0.0394395	0.315051	0.672621
ENSG00000182934	SRPRA	4416.3	-0.107607	0.0216912	0.288293	0.0505109	0.548005	0.736577	-0.458393	4.09481e-14	1.28644e-11
ENSG00000205808	PLPP6	174.094	0.105199	0.0217036	0.288293	1.17221	9.64812e-11	4.33697e-09	0.0651527	0.13812	0.466232
ENSG00000183801	OLFML1	109.557	0.0954149	0.0218627	0.289653	1.39221	2.03241e-11	9.7011e-10	0.108776	0.0373457	0.236633
ENSG00000173065	FAM222B	1003.51	-0.107629	0.0220058	0.290296	-0.87921	1.3584e-18	1.6408e-16	-0.00560883	0.881962	0.962982
ENSG00000146966	DENND2A	234.672	0.107469	0.0219789	0.290296	0.186873	0.0834443	0.222209	0.336843	0.000199054	0.00638723
ENSG00000139323	POC1B	227.604	-0.107494	0.0220358	0.290296	-0.395701	0.000857434	0.00642382	-0.0568375	0.184745	0.535104
ENSG00000205133	TRIQK	382.018	0.106245	0.02204	0.290296	0.373598	0.00329764	0.0194003	0.277103	0.0006788	0.0162876
ENSG00000087088	BAX	2592.89	-0.0900753	0.0220442	0.290296	-0.00702037	0.923816	0.965523	-0.158606	0.00126958	0.0261445
ENSG00000205531	NAP1L4	2343.69	0.0947598	0.0221144	0.290638	0.389386	6.60987e-07	1.26811e-05	0.0210356	0.509154	0.804746
ENSG00000107021	TBC1D13	2020.16	-0.101329	0.0221142	0.290638	-0.286664	0.000175113	0.00172422	-0.084332	0.0366037	0.234461
ENSG00000044574	HSPA5	16987.1	0.10747	0.0221605	0.290826	0.655885	2.28814e-09	7.92576e-08	0.0771216	0.0382902	0.240373
ENSG00000148225	WDR31	61.9782	0.0992705	0.0222271	0.291446	0.550175	0.00225015	0.0142976	0.0589617	0.141393	0.47024
ENSG00000069702	TGFBR3	11398.2	0.0817874	0.0222986	0.291886	1.45218	2.84037e-26	8.21933e-24	0.623608	1.48203e-27	2.22452e-24
ENSG00000076242	MLH1	1058.12	0.0973838	0.0223583	0.291918	0.245752	0.00329199	0.0193753	0.059066	0.141008	0.47024
ENSG00000174574	AKIRIN1	2229.37	-0.0940981	0.0223224	0.291918	-0.256371	0.00463305	0.0255167	-0.0483075	0.19244	0.543339
ENSG00000151239	TWF1	1890.53	0.105348	0.0224468	0.292445	0.279444	0.00503104	0.0272538	0.105393	0.0288189	0.203829
ENSG00000133119	RFC3	322.013	0.106902	0.0225795	0.292615	0.631524	8.26679e-05	0.000900594	0.0335718	0.395973	0.73309
ENSG00000179151	EDC3	1198.73	-0.0935523	0.022586	0.292615	-0.24651	0.00317083	0.0188217	-0.0521676	0.154886	0.494297
ENSG00000105696	TMEM59L	46.9417	0.106454	0.022603	0.292615	0.403562	0.00813592	0.0400417	0.0356939	0.324765	0.679246
ENSG00000164164	OTUD4	1167.2	-0.106912	0.0227501	0.29402	-0.69213	4.90132e-12	2.56903e-10	-0.0748774	0.0798718	0.355281
ENSG00000119328	ABITRAM	477.97	-0.106421	0.0229257	0.295649	-0.484902	3.68733e-05	0.000451649	-0.0936371	0.0488972	0.275487
ENSG00000133106	EPSTI1	507.842	0.105223	0.0229728	0.295649	0.0389846	0.687384	0.830168	0.221952	0.00136978	0.0274203
ENSG00000187446	CHP1	4803.06	-0.088645	0.0229495	0.295649	-0.220597	0.00836565	0.0410017	-0.0512474	0.145337	0.477174
ENSG00000241852	C8orf58	538.662	-0.10602	0.0230144	0.295935	-0.324573	0.000858745	0.00643017	-0.123753	0.0126359	0.126162
ENSG00000168522	FNTA	715.393	-0.102037	0.0231722	0.297465	-0.364418	0.000263465	0.00245441	-0.0531032	0.177809	0.526181
ENSG00000167912	RP11-25K19.1	115.605	-0.105976	0.0231942	0.297496	-0.600497	8.78181e-05	0.000949995	-0.0183074	0.631614	0.868976
ENSG00000156026	MCU	1250.17	-0.0984263	0.0232565	0.298046	-0.322494	0.000129241	0.00132386	-0.0486178	0.2115	0.568288
ENSG00000102007	PLP2	4518.82	-0.106051	0.0233179	0.298582	-0.00114555	0.987508	0.99467	-0.552868	7.95693e-10	1.41434e-07
ENSG00000160113	NR2F6	1656.13	-0.102665	0.0233791	0.298866	-0.474421	8.66651e-09	2.66913e-07	-0.037764	0.34413	0.693754
ENSG00000128944	KNSTRN	502.613	0.105716	0.0234004	0.298888	0.8557	9.05193e-12	4.52271e-10	0.082605	0.0529152	0.287261
ENSG00000085415	SEH1L	1072.16	0.0921902	0.0235266	0.300249	0.285755	0.000391674	0.00341731	0.0350325	0.348439	0.698066
ENSG00000105486	LIG1	560.456	0.105465	0.0236934	0.301874	1.03759	1.17581e-17	1.24672e-15	0.011433	0.758316	0.919494
ENSG00000122068	FYTTD1	2550.59	-0.0999784	0.0238023	0.303009	-0.293852	0.000541393	0.00443132	-0.0723162	0.0764665	0.348158
ENSG00000186638	KIF24	103.937	0.102041	0.0238692	0.303608	0.787304	9.70197e-05	0.00103822	0.0579971	0.163202	0.506942
ENSG00000179886	TIGD5	413.181	-0.10411	0.0240035	0.304304	-0.0104007	0.908262	0.958203	-0.262318	0.000412628	0.0111931
ENSG00000132004	FBXW9	336.806	-0.103625	0.0240004	0.304304	-0.323718	0.00355462	0.0206153	-0.057515	0.176351	0.524742
ENSG00000100297	MCM5	1978.33	0.104592	0.0241585	0.305508	1.28383	1.75025e-38	1.35061e-35	-0.0285244	0.438262	0.761374
ENSG00000101246	ARFRP1	818.733	-0.103686	0.0241253	0.305508	-0.268108	0.0019356	0.0126163	-0.146416	0.00543971	0.0722886
ENSG00000092847	AGO1	1596.6	-0.0914973	0.0242783	0.306517	-0.225485	0.00631799	0.0325749	-0.0579838	0.129583	0.45315
ENSG00000203805	PLPP4	144.953	0.10243	0.0245104	0.308682	0.670345	8.34165e-08	2.00113e-06	0.0334554	0.322629	0.677716
ENSG00000184374	COLEC10	719.826	0.100327	0.0245815	0.309128	0.189095	0.112865	0.273962	0.322466	1.6038e-05	0.000887941
ENSG00000250303	LINC02762	126.328	-0.103993	0.0245863	0.309128	-0.442864	0.00058014	0.00467681	-0.0834799	0.0744882	0.343786
ENSG00000139178	C1RL	518.621	0.102143	0.0248615	0.311429	0.494619	2.08823e-07	4.54631e-06	0.0227818	0.559687	0.833332
ENSG00000086848	ALG9	192.183	0.0994679	0.0248336	0.311429	0.35287	0.00698348	0.0352345	0.48418	1.45554e-06	0.000115967
ENSG00000092871	RFFL	351.597	-0.101662	0.0250373	0.312388	-0.356272	0.000842041	0.00633927	-0.0541123	0.189491	0.539587
ENSG00000167004	PDIA3	13220.7	0.0885751	0.0253749	0.315412	0.230374	0.0078066	0.0387125	0.0545407	0.104527	0.407066
ENSG00000065328	MCM10	169.405	0.0983324	0.0255214	0.316205	1.23478	3.14535e-08	8.46685e-07	0.0417958	0.305329	0.662178
ENSG00000156052	GNAQ	1454.12	0.0995353	0.0254965	0.316205	0.32653	0.00211141	0.0135713	0.0580304	0.135188	0.461414
ENSG00000077312	SNRPA	1903.01	0.0977562	0.025629	0.316915	0.552785	3.81942e-11	1.7743e-09	0.00379877	0.915238	0.974125
ENSG00000024526	DEPDC1	482.06	0.10268	0.0257977	0.317361	0.558523	9.1885e-05	0.000989366	0.0455793	0.269794	0.627006
ENSG00000129636	ITFG1	1097.11	0.0903379	0.0258697	0.317386	0.325425	9.75719e-05	0.00104172	0.0232106	0.529655	0.816699
ENSG00000168938	PPIC	2525.44	-0.0925353	0.0259896	0.317386	-0.317813	0.000188896	0.00184253	-0.033953	0.364301	0.711669
ENSG00000005238	FAM214B	922.797	-0.101733	0.0259343	0.317386	-0.264601	0.000689917	0.0053958	-0.168028	0.00241283	0.0407947
ENSG00000183955	KMT5A	909.079	-0.102262	0.0261012	0.318144	-0.289553	0.000469588	0.00395308	-0.286097	8.31541e-05	0.00318223
ENSG00000137101	CD72	12.7177	0.0809648	0.0261149	0.318144	0.493819	0.0043995	0.0245418	0.0213602	0.382782	NA
ENSG00000143630	HCN3	93.1087	-0.0986349	0.0262137	0.318674	-0.646271	0.000536623	0.00439746	-0.0683564	0.125238	0.445573
ENSG00000109971	HSPA8	37959.3	-0.0763984	0.0263437	0.318987	0.00103068	0.987677	0.994695	-0.127562	0.00213537	0.0373201
ENSG00000198826	ARHGAP11A	536.493	0.100361	0.026428	0.319666	0.843513	4.53585e-09	1.47548e-07	0.120744	0.0192016	0.159855
ENSG00000169359	SLC33A1	121.417	0.100592	0.0265609	0.320865	0.451332	0.00182633	0.012034	0.0819532	0.0783178	0.351961
ENSG00000203950	RTL8A	2168.27	-0.0955669	0.0265901	0.320865	-0.0410416	0.581388	0.761489	-0.165988	0.00230376	0.0391958
ENSG00000123130	ACOT9	1361.65	-0.0957005	0.0266159	0.320923	-0.326186	3.29816e-05	0.000409396	-0.0511788	0.186606	0.536909
ENSG00000110921	MVK	1735.8	-0.0938858	0.0266607	0.321198	0.00143311	0.986329	0.993914	-0.176903	0.00147925	0.0290875
ENSG00000105552	BCAT2	1488.61	-0.101451	0.026776	0.321777	-0.317502	0.000126617	0.00130274	-0.289087	6.64888e-06	0.000422017
ENSG00000054690	PLEKHH1	59.58	0.0928716	0.0267919	0.321777	-0.032902	0.621643	NA	0.57797	1.1024e-05	0.000653173
ENSG00000072736	NFATC3	736.49	-0.094034	0.0267812	0.321777	-0.364385	0.000277952	0.00256764	-0.023962	0.510724	0.805662
ENSG00000178188	SH2B1	1076.47	-0.0994752	0.0268282	0.32196	-0.130976	0.112077	0.272634	-0.17822	0.000900732	0.0201124
ENSG00000162063	CCNF	605.054	0.100184	0.0269445	0.322737	0.94021	6.41433e-12	3.27962e-10	0.0721762	0.0939379	0.384314
ENSG00000085276	MECOM	35.0651	0.0912764	0.0269563	0.322737	0.434346	0.00257076	0.015941	NA	NA	NA
ENSG00000071553	ATP6AP1	3827.98	0.094947	0.0271192	0.32418	0.263894	0.00464536	0.0255541	0.0641235	0.0966302	0.390206
ENSG00000135686	KLHL36	1253.24	-0.0957276	0.0272781	0.325825	-0.339446	2.37335e-05	0.00030838	-0.0545727	0.154974	0.494342
ENSG00000161013	MGAT4B	4494.05	-0.0904878	0.0273009	0.325842	-0.191442	0.00943673	0.044997	-0.0764116	0.0655546	0.322199
ENSG00000186591	UBE2H	3968.71	-0.0765506	0.0274952	0.327649	-0.247598	0.000873345	0.00651841	-0.018557	0.565401	0.836235
ENSG00000182612	TSPAN10	176.251	0.0916717	0.0276403	0.328574	0.404189	0.00550709	0.0291252	0.522967	1.22952e-06	0.000100664
ENSG00000127445	PIN1	1888.71	0.0821111	0.0276223	0.328574	0.246581	0.0016275	0.0109951	0.0285802	0.421181	0.749911
ENSG00000094916	CBX5	4884.2	-0.0922116	0.0276588	0.328574	-0.236387	0.00396821	0.0225157	-0.0695758	0.066176	0.3239
ENSG00000143727	ACP1	2201.83	0.0979071	0.02771	0.328672	0.185629	0.0200314	0.0793827	0.416591	1.34051e-06	0.000107858
ENSG00000206535	LNP1	137.87	0.0959013	0.0277051	0.328672	0.148194	0.19244	0.391935	0.392811	0.000113885	0.00403797
ENSG00000144712	CAND2	422.258	0.09963	0.027814	0.32965	0.576185	6.42434e-05	0.00072756	0.023481	0.547295	0.827915
ENSG00000132640	BTBD3	1047.12	-0.0992379	0.027951	0.330421	-0.650004	2.46033e-11	1.16635e-09	-0.0213752	0.563876	0.835133
ENSG00000114450	GNB4	1835.12	0.099394	0.0279655	0.330421	0.381649	0.000618903	0.00494908	0.0745014	0.0774373	0.35003
ENSG00000157326	DHRS4	452.856	0.0991246	0.0285421	0.335846	0.0983941	0.270536	0.485622	0.201114	0.00191578	0.0346921
ENSG00000117139	KDM5B	2943.18	-0.0895508	0.0286003	0.336104	-0.287853	0.000365298	0.00323596	-0.0457545	0.203099	0.555961
ENSG00000175906	ARL4D	1010.56	-0.0992184	0.0286937	0.336425	0.0489109	0.537939	0.728759	-0.333727	5.57578e-05	0.00239883
ENSG00000073792	IGF2BP2	2308.29	-0.098695	0.0288943	0.337225	-0.707796	1.73827e-17	1.81538e-15	-0.083659	0.0658103	0.322932
ENSG00000050130	JKAMP	609.232	0.098741	0.0288474	0.337225	0.403322	6.70149e-05	0.000753714	0.0453803	0.271578	0.628748
ENSG00000149636	DSN1	400.491	0.0986068	0.0288837	0.337225	0.495228	0.000107974	0.00113964	0.0390882	0.332135	0.683758
ENSG00000010803	SCMH1	1111.63	-0.0891275	0.0289348	0.33744	-0.316479	8.15879e-05	0.000890224	-0.030696	0.405137	0.738822
ENSG00000108852	MPP2	339.602	-0.0988687	0.0289582	0.337456	-0.414699	0.000695895	0.00543032	-0.066597	0.117049	0.4312
ENSG00000103326	CAPN15	1016.03	-0.0981502	0.0290483	0.337991	-0.439608	3.14487e-07	6.53322e-06	-0.0495274	0.233903	0.592811
ENSG00000130475	FCHO1	105.412	-0.092106	0.0291626	0.338548	0.0703728	0.470601	0.677795	-0.303878	0.00101993	0.0221872
ENSG00000088325	TPX2	2248.25	0.0985017	0.0292902	0.339464	0.838661	3.17213e-16	2.86109e-14	0.0462856	0.217367	0.574527
ENSG00000165480	SKA3	297.431	0.0985547	0.0293092	0.339464	0.665276	7.9448e-06	0.000118659	0.0176695	0.648569	0.873911
ENSG00000121644	DESI2	1644.44	0.0985466	0.0293303	0.339464	0.194189	0.101017	0.253593	0.169693	0.00166428	0.0315325
ENSG00000074582	BCS1L	451.857	0.0855676	0.0293297	0.339464	0.254451	0.006361	0.0327117	0.0233054	0.538385	0.822908
ENSG00000075651	PLD1	383.649	-0.0983874	0.0294714	0.339873	-0.340174	0.00124163	0.00878165	-0.103346	0.034762	0.225878
ENSG00000158966	CACHD1	209.858	0.0979692	0.0294991	0.339873	0.357679	0.00269163	0.0165428	0.0943461	0.0561169	0.296435
ENSG00000121152	NCAPH	413.649	0.0972028	0.0296218	0.34103	1.21568	3.11602e-15	2.65531e-13	-0.0155463	0.685726	0.889475
ENSG00000173214	MFSD4B	220.229	0.0930326	0.0296937	0.3416	0.624465	0.000147426	0.0014828	0.126468	0.0228527	0.177799
ENSG00000155957	TMBIM4	280.364	0.0963296	0.0298449	0.342824	0.420356	0.00164583	0.0110974	0.15019	0.0106528	0.114213
ENSG00000187741	FANCA	328.511	0.0965302	0.0302113	0.345584	0.984119	6.56419e-09	2.06282e-07	0.0254788	0.515474	0.807742
ENSG00000051382	PIK3CB	341.364	0.0967794	0.0301641	0.345584	0.0386617	0.674966	0.821168	0.214302	0.00147158	0.0290212
ENSG00000196233	LCOR	627.778	0.0957987	0.0303541	0.34659	-0.0589755	0.50359	0.701796	0.284158	6.96538e-05	0.00277567
ENSG00000166886	NAB2	1166.21	0.0938839	0.030435	0.346996	0.497192	6.22358e-08	1.55199e-06	0.0139679	0.702422	0.897476
ENSG00000128872	TMOD2	624.641	-0.0949832	0.0305441	0.347693	-0.469123	2.81594e-05	0.000356224	-0.0187661	0.619183	0.864161
ENSG00000068831	RASGRP2	105.183	-0.0950092	0.0308511	0.350433	-0.489677	0.00300154	0.0179164	-0.0847259	0.0742649	0.343134
ENSG00000171227	TMEM37	490.117	-0.0960776	0.0309403	0.350925	-0.562026	0.000980097	0.00718772	-0.0477152	0.249922	0.609413
ENSG00000065802	ASB1	1231.96	-0.0961438	0.0309668	0.350965	-0.106835	0.185448	0.382064	-0.233532	6.70557e-05	0.00272029
ENSG00000198042	MAK16	559.614	-0.0957119	0.0310007	0.351089	-0.379732	0.000113651	0.00118962	-0.0381152	0.345567	0.694889
ENSG00000179218	CALR	34270	0.0966152	0.0310582	0.351436	0.645525	2.18748e-09	7.61506e-08	0.0971083	0.00981224	0.109008
ENSG00000130513	GDF15	616.235	0.0951331	0.0311697	0.351912	0.948939	2.24921e-12	1.22037e-10	0.0225726	0.562467	0.834078
ENSG00000166171	DPCD	606.878	-0.0948245	0.0311784	0.351912	-0.274609	0.00520607	0.027963	-0.0775291	0.0666749	0.324282
ENSG00000255399	TBX5-AS1	674.512	0.0965197	0.0313165	0.352835	0.256847	0.000793102	0.00605285	NA	NA	NA
ENSG00000188613	NANOS1	189.526	-0.0898786	0.0314479	0.353576	-1.5118	2.9024e-07	6.08979e-06	0.0103161	0.788357	0.930936
ENSG00000140450	ARRDC4	1215.92	-0.09632	0.0314979	0.353576	-0.232694	0.00628784	0.0324677	-0.272933	1.30659e-05	0.000760809
ENSG00000164032	H2AZ1	6554.34	0.0839241	0.0314795	0.353576	0.280695	0.000130975	0.00133866	0.030293	0.405406	0.738822
ENSG00000146918	NCAPG2	717.611	0.0962324	0.031623	0.354254	0.864962	4.70656e-15	3.89131e-13	-0.00402417	0.909141	0.971937
ENSG00000143157	POGK	1492.76	-0.0961178	0.0317323	0.354386	-0.288999	0.00080843	0.00613947	-0.207971	2.31231e-05	0.00116556
ENSG00000164024	METAP1	2305.79	-0.0950425	0.0317578	0.354412	-0.280063	0.000482304	0.00402838	-0.118193	0.011962	0.121687
ENSG00000140365	COMMD4	1336.09	0.0883575	0.0318577	0.355268	0.322549	7.92473e-05	0.000867411	0.0305285	0.41127	0.742635
ENSG00000040731	CDH10	98.4005	0.0837096	0.0321956	0.358775	NA	NA	NA	0.243899	0.00220967	0.0382131
ENSG00000108788	MLX	1493	-0.0820052	0.0322437	0.358788	-0.221517	0.00336833	0.0197491	-0.0377574	0.323365	0.67863
ENSG00000198074	AKR1B10	31.829	-0.0704785	0.0323526	0.359628	-2.46881	4.39042e-13	2.67469e-11	0.00997532	0.747093	NA
ENSG00000178038	ALS2CL	116.014	-0.0769022	0.0325052	0.360612	-1.28529	1.34588e-12	7.56851e-11	-0.143796	0.0155286	0.141625
ENSG00000137876	RSL24D1	1534.25	-0.0953423	0.0325598	0.360729	-0.360427	0.000514136	0.00425587	-0.0918233	0.050056	0.278898
ENSG00000105011	ASF1B	619.523	0.0946573	0.0326824	0.361293	1.03125	6.62137e-15	5.28568e-13	-0.00212669	0.95304	0.984191
ENSG00000076554	TPD52	92.7321	-0.075613	0.03264	0.361293	-1.10078	3.52063e-08	9.40415e-07	-0.340426	0.00065373	0.015855
ENSG00000225697	SLC26A6	409.952	-0.0930831	0.0326962	0.361293	-0.345942	0.00110852	0.00798206	-0.0317626	0.42274	0.751322
ENSG00000118292	C1orf54	99.043	0.0939743	0.0327052	0.361293	0.435594	0.00242599	0.0151788	0.0503872	0.212491	0.568762
ENSG00000171848	RRM2	2310.71	0.091474	0.0328195	0.361892	1.21004	4.8081e-45	5.56537e-42	0.0649375	0.0951783	0.386463
ENSG00000160877	NACC1	4093.44	-0.0941214	0.0328304	0.361892	-0.305037	9.22389e-06	0.000135864	-0.105986	0.0230343	0.178526
ENSG00000164087	POC1A	586.631	0.0949255	0.0330088	0.362812	0.894396	1.6271e-13	1.07621e-11	-0.0128937	0.730126	0.908635
ENSG00000206573	THUMPD3-AS1	170.112	-0.0943988	0.0333214	0.364937	-0.301815	0.00900131	0.0434366	-0.0431907	0.291298	0.65028
ENSG00000157593	SLC35B2	2205.36	0.0939647	0.033422	0.365287	0.58214	1.32148e-08	3.9054e-07	0.0219157	0.546541	0.827345
ENSG00000241685	ARPC1A	566.836	-0.0943455	0.0334251	0.365287	-0.64419	6.97187e-07	1.33204e-05	-0.0373573	0.351116	0.701184
ENSG00000183060	LYSMD4	250.986	-0.0939582	0.0333941	0.365287	-0.812388	3.80208e-06	6.16229e-05	-0.0240199	0.537327	0.821963
ENSG00000100485	SOS2	856.039	-0.0938898	0.0335685	0.365298	-0.732614	2.27281e-09	7.89235e-08	-0.0666933	0.107023	0.412134
ENSG00000162222	TTC9C	649.758	-0.0912402	0.0335695	0.365298	-0.299487	0.000880316	0.00655284	-0.046821	0.245049	0.604715
ENSG00000077157	PPP1R12B	978.069	0.0939135	0.0335126	0.365298	0.405211	0.00109575	0.00791058	0.186743	0.00173316	0.032216
ENSG00000140265	ZSCAN29	406.481	-0.0908048	0.0335507	0.365298	-0.271486	0.00493692	0.0268917	-0.0406113	0.315613	0.673025
ENSG00000149929	HIRIP3	389.633	0.0941666	0.0336191	0.365318	0.656979	1.14555e-06	2.07996e-05	0.0493747	0.225285	0.583244
ENSG00000130821	SLC6A8	1288.42	0.0942102	0.0336933	0.365598	0.221841	0.0108923	0.050064	0.187984	0.00114439	0.0241556
ENSG00000080822	CLDND1	599.274	0.0901709	0.0338314	0.366323	0.533345	7.10355e-05	0.00079188	0.194035	0.00237904	0.0403749
ENSG00000170802	FOXN2	200.746	0.0932687	0.0338585	0.366357	0.448205	0.00065591	0.00517647	0.0905121	0.0624788	0.313652
ENSG00000144815	NXPE3	1296.84	-0.0911448	0.0340364	0.367502	-0.249488	0.00138959	0.00965072	-0.0910026	0.0306091	0.21081
ENSG00000148297	MED22	1159.09	-0.0937574	0.034222	0.368724	-0.225431	0.0113225	0.0514961	-0.273269	2.07162e-06	0.000156343
ENSG00000125967	NECAB3	438.352	-0.0898115	0.0342059	0.368724	-0.375515	0.000286448	0.00263669	-0.0165165	0.663588	0.880331
ENSG00000133026	MYH10	6808.24	0.0934126	0.0344708	0.369395	0.465064	2.84888e-06	4.73903e-05	0.043964	0.281904	0.639768
ENSG00000166228	PCBD1	1715.49	-0.0894504	0.0344728	0.369395	-0.220775	0.00813418	0.0400417	-0.0874552	0.0405088	0.247505
ENSG00000146858	ZC3HAV1L	284.513	-0.0919525	0.0348072	0.371201	-0.723934	5.2686e-06	8.22705e-05	-0.083717	0.0664434	0.324038
ENSG00000181904	C5orf24	1203.69	0.0932418	0.0346952	0.371201	0.487719	4.84805e-05	0.000572128	0.103483	0.0266354	0.195659
ENSG00000159403	C1R	1845.92	0.0932869	0.0348413	0.371201	0.412617	9.85882e-05	0.00105176	0.0932257	0.0341159	0.223712
ENSG00000104812	GYS1	2747.72	0.0835231	0.0350382	0.372124	0.279898	0.000407249	0.00352222	0.0303092	0.417089	0.74693
ENSG00000203930	LINC00632	150.931	-0.0926917	0.0350486	0.372124	-0.331643	0.00947951	0.0451381	-0.0294841	0.455503	0.773864
ENSG00000116962	NID1	19716.4	0.0917235	0.0351033	0.372446	0.244474	0.010611	0.0491616	0.0740027	0.0912291	0.378506
ENSG00000173726	TOMM20	4043.31	-0.0925763	0.0351552	0.372738	-0.212682	0.00721024	0.0362076	-0.298532	2.53176e-06	0.000181923
ENSG00000038427	VCAN	860.184	0.0927776	0.0354507	0.374572	0.574338	1.67879e-07	3.76104e-06	0.0396508	0.327243	0.681896
ENSG00000104886	PLEKHJ1	1720.29	-0.0923269	0.0354279	0.374572	-0.313687	0.000294448	0.00269959	-0.0939735	0.0313905	0.213737
ENSG00000130734	ATG4D	718.022	-0.092301	0.0357146	0.376061	-0.32982	0.00219591	0.0140235	-0.0794236	0.0757444	0.346623
ENSG00000089053	ANAPC5	2789.6	0.0896739	0.035777	0.376459	0.211048	0.00333014	0.0195595	0.10963	0.0147078	0.137596
ENSG00000112679	DUSP22	632.095	-0.0905807	0.0359246	0.377515	-0.294496	0.00175947	0.0116654	-0.0589001	0.155775	0.495962
ENSG00000107679	PLEKHA1	787.551	0.086845	0.0360744	0.377672	0.84326	5.17606e-12	2.69272e-10	0.244444	0.000425034	0.0114418
ENSG00000182809	CRIP2	519.665	-0.0889447	0.036066	0.377672	-0.612438	1.33816e-08	3.93793e-07	-0.242291	0.000699471	0.0166946
ENSG00000081377	CDC14B	616.474	-0.0879331	0.0360889	0.377672	-0.340761	0.00038412	0.0033662	-0.02162	0.572726	0.840425
ENSG00000175806	MSRA	463.108	0.0912118	0.035975	0.377672	0.255397	0.00643222	0.0330168	0.0605827	0.154222	0.493318
ENSG00000176953	NFATC2IP	977.484	-0.091281	0.036127	0.377684	-0.233487	0.00629676	0.0324896	-0.139643	0.00313751	0.0495726
ENSG00000134690	CDCA8	912.064	0.0909174	0.0363055	0.378641	1.16658	3.15511e-20	4.42672e-18	-0.0283706	0.452971	0.772462
ENSG00000080503	SMARCA2	1588.75	0.0920458	0.0363311	0.378641	0.180599	0.0225083	0.086724	0.216067	0.00111893	0.0237293
ENSG00000108262	GIT1	1410.23	-0.0912521	0.0364499	0.379424	-0.24067	0.00230141	0.01457	-0.0865375	0.0633286	0.315336
ENSG00000130311	DDA1	1705.85	-0.0878786	0.0364807	0.379424	-0.131924	0.0928784	0.239081	-0.140241	0.00195381	0.0351429
ENSG00000083799	CYLD	839.695	0.0912617	0.036548	0.379607	0.147057	0.0653819	0.186825	0.179921	0.000797889	0.0183621
ENSG00000037637	FBXO42	973.238	-0.0826663	0.0367581	0.380756	-0.219568	0.00813807	0.0400417	-0.0529514	0.150718	0.486756
ENSG00000035664	DAPK2	136.796	-0.0902662	0.0368132	0.381068	0.0536985	0.562044	0.746918	-0.262877	0.00184309	0.0336919
ENSG00000117676	RPS6KA1	385.342	-0.0890611	0.0368572	0.381265	-0.502082	9.88656e-05	0.00105316	-0.140086	0.0102439	0.111962
ENSG00000131558	EXOC4	1612.61	0.0875585	0.036999	0.382215	0.302237	0.000200814	0.00193567	0.0465737	0.220129	0.577535
ENSG00000134748	PRPF38A	783.504	-0.090392	0.0369771	0.382215	-0.297217	0.000498619	0.00414719	-0.0895561	0.0409677	0.249294
ENSG00000173334	TRIB1	577.519	-0.0914712	0.037032	0.382298	-0.418318	2.93915e-05	0.000369121	-0.0667306	0.127934	0.449833
ENSG00000144597	EAF1	834.062	-0.0913428	0.0372169	0.383687	-0.276157	0.00279015	0.0170001	-0.131828	0.010398	0.113097
ENSG00000079616	KIF22	719.539	0.0905794	0.0372447	0.383715	0.949567	4.24296e-15	3.55029e-13	0.00598373	0.871772	0.959567
ENSG00000176624	MEX3C	1237.8	-0.0900159	0.0372948	0.383752	-0.471766	3.70857e-06	6.03185e-05	-0.0291548	0.413382	0.744529
ENSG00000111445	RFC5	334.41	0.090836	0.0372984	0.383752	0.505606	0.00011769	0.00121994	0.0176845	0.646468	0.87329
ENSG00000155858	LSM11	515.503	-0.0900896	0.0373761	0.384035	-0.656547	4.02964e-05	0.000487983	-0.0853399	0.0584354	0.302454
ENSG00000205060	SLC35B4	1085.43	0.0833487	0.0374467	0.384216	0.221666	0.0101404	0.0474563	0.0428415	0.277655	0.635657
ENSG00000010292	NCAPD2	2879.13	0.0880368	0.0375499	0.384529	0.439724	8.20306e-07	1.54182e-05	0.0184274	0.613844	0.861633
ENSG00000175063	UBE2C	1246.82	0.0882526	0.0376389	0.385182	1.25782	3.18818e-23	6.06628e-21	-0.0173081	0.642125	0.872244
ENSG00000168282	MGAT2	2111.01	0.0908789	0.0377893	0.386203	0.550271	6.38358e-10	2.42262e-08	0.0637057	0.0906331	0.377858
ENSG00000256269	HMBS	825.834	0.0905919	0.0381748	0.387553	0.4518	5.45485e-06	8.48464e-05	0.0577018	0.170413	0.516051
ENSG00000163521	GLB1L	132.366	0.0905423	0.0381445	0.387553	0.359993	0.0051571	0.0278171	0.0341339	0.385821	0.726254
ENSG00000196460	RFX8	17.5891	0.070389	0.0382207	0.387762	0.515004	0.0028064	0.017067	NA	NA	NA
ENSG00000186871	ERCC6L	141.894	0.0899676	0.0383295	0.388093	0.755758	5.94107e-05	0.00067863	0.00533916	0.889227	0.965953
ENSG00000164924	YWHAZ	18102.3	-0.0826338	0.0384132	0.388682	-0.268495	0.000986369	0.00722228	-0.0448934	0.200414	0.551939
ENSG00000186767	SPIN4	368.037	0.0748041	0.0384399	0.388696	1.06185	2.63095e-08	7.23641e-07	0.272608	0.000302156	0.00879705
ENSG00000160404	TOR2A	410.099	-0.0897619	0.0385088	0.389102	-0.356558	0.00427315	0.0239629	-0.0390386	0.326046	0.680555
ENSG00000122952	ZWINT	944.879	0.0902565	0.038621	0.389239	0.773027	6.33676e-10	2.41144e-08	-0.00272269	0.939745	0.980416
ENSG00000122986	HVCN1	121.882	0.0873135	0.0390653	0.392424	0.748373	0.000275846	0.00255433	0.0206949	0.590138	0.848736
ENSG00000187720	THSD4	1001.63	0.0899295	0.0390527	0.392424	0.315717	0.000977394	0.00717168	0.0879212	0.0591355	0.303915
ENSG00000101463	SYNDIG1	45.1347	0.0813868	0.039048	0.392424	0.350536	0.00851767	0.0415416	0.034383	0.240639	NA
ENSG00000224114	RP11-343H5.4	156.878	-0.0799294	0.0391205	0.392463	-0.405424	0.000983501	0.00720508	-0.0109816	0.494071	NA
ENSG00000149571	KIRREL3	348.107	0.0624779	0.0391554	0.392556	0.397991	0.000256556	0.00239971	0.0292115	0.16051	NA
ENSG00000134531	EMP1	2044.54	-0.0787894	0.039314	0.393371	-0.351851	5.0375e-05	0.000587896	-0.438857	0.000166164	0.00551526
ENSG00000172292	CERS6	579.195	0.0888156	0.0395203	0.39466	0.318603	0.00185345	0.0121665	0.216298	0.000125556	0.00437149
ENSG00000165280	VCP	12284.2	0.0834255	0.0398589	0.397366	0.395334	9.75904e-06	0.000142989	0.0100136	0.757123	0.919479
ENSG00000187535	IFT140	437.927	0.0889349	0.0398692	0.397366	0.449166	4.05947e-05	0.00049074	0.0247308	0.527933	0.816699
ENSG00000132819	RBM38	1148.18	-0.0883165	0.0400489	0.398256	-0.249297	0.0157588	0.0663904	-0.223105	0.000111842	0.00401414
ENSG00000116473	RAP1A	2038.99	-0.0836709	0.0403332	0.399646	-0.307431	0.000215599	0.00206262	-0.0307182	0.423576	0.751917
ENSG00000144857	BOC	425.389	0.0883121	0.040256	0.399646	0.310575	0.000543079	0.00443728	0.0384801	0.341385	0.692137
ENSG00000196422	PPP1R26	344.703	0.0870579	0.040366	0.399713	0.336977	0.00155681	0.0106053	0.109574	0.0364799	0.233779
ENSG00000110811	P3H3	2488.8	0.0883407	0.0406367	0.402132	0.318466	0.00125609	0.00885639	0.0705743	0.084981	0.366689
ENSG00000180801	ARSJ	2367.39	0.0868291	0.040726	0.402332	0.879942	7.57596e-15	5.9452e-13	0.0769276	0.0637918	0.316465
ENSG00000114670	NEK11	149.559	-0.087783	0.0407591	0.402332	-0.35532	0.00718779	0.0361079	-0.0774487	0.0931573	0.382977
ENSG00000185112	FAM43A	1513.55	0.0882988	0.0408969	0.402642	0.490281	2.79129e-08	7.63209e-07	0.109486	0.0225958	0.176545
ENSG00000107566	ERLIN1	1580.61	0.0864635	0.0409026	0.402642	0.426002	1.17883e-05	0.000168283	0.0228771	0.523439	0.813167
ENSG00000139132	FGD4	248.325	0.0834189	0.0409023	0.402642	0.605815	3.95333e-05	0.000479579	0.109464	0.034644	0.225652
ENSG00000167716	WDR81	907.452	0.0877662	0.0408626	0.402642	0.267424	0.00398171	0.0225738	0.0548136	0.195026	0.545807
ENSG00000176890	TYMS	2956.86	0.0884051	0.0411611	0.403648	0.869647	4.40348e-25	1.09222e-22	-0.0341754	0.314765	0.672384
ENSG00000100100	PIK3IP1	329.41	0.0842777	0.0412097	0.403648	0.849161	2.47759e-07	5.30258e-06	0.101284	0.0418687	0.252374
ENSG00000141198	TOM1L1	522.539	-0.0883371	0.0411686	0.403648	-0.476194	2.16361e-05	0.000284858	-0.0328681	0.408798	0.741568
ENSG00000184014	DENND5A	2989.53	0.0881755	0.0412666	0.403663	0.339915	3.49882e-06	5.70407e-05	0.118285	0.00926319	0.104629
ENSG00000197885	NKIRAS1	282.802	-0.0877312	0.0419042	0.407294	-0.290642	0.0054197	0.0288207	-0.0445393	0.27861	0.636197
ENSG00000170855	TRIAP1	1024.02	-0.0870086	0.0419516	0.407495	-0.376566	2.11794e-05	0.00028044	-0.042739	0.291344	0.65028
ENSG00000168209	DDIT4	2005.45	-0.087236	0.0420911	0.408332	-0.679555	6.80075e-18	7.43799e-16	-0.0616354	0.148164	0.482414
ENSG00000088038	CNOT3	1211.23	0.0851183	0.0424793	0.410535	0.356973	2.10063e-05	0.000278413	0.0309891	0.429213	0.755789
ENSG00000115020	PIKFYVE	606.41	-0.086534	0.0425376	0.410838	-0.363242	0.00010365	0.00109817	-0.0305975	0.440432	0.762893
ENSG00000037042	TUBG2	477.814	-0.0817608	0.0426527	0.41169	0.0348197	0.694617	0.835778	-0.194821	0.000651261	0.0158333
ENSG00000109220	CHIC2	435.616	-0.0871907	0.0428629	0.412937	-0.461143	2.27648e-06	3.86054e-05	-0.0577915	0.176705	0.525332
ENSG00000171320	ESCO2	149.029	0.0837236	0.0430661	0.413902	1.05579	1.37821e-06	2.45743e-05	-0.00415439	0.913517	0.97331
ENSG00000108528	SLC25A11	1905.15	0.0819581	0.0431479	0.413902	0.343489	6.4385e-05	0.000728264	0.0247728	0.488497	0.795038
ENSG00000227372	TP73-AS1	665.691	-0.0870359	0.0430913	0.413902	-0.234804	0.014162	0.0613151	-0.179	0.000550682	0.0141698
ENSG00000163808	KIF15	89.5427	0.0802692	0.0433555	0.414765	0.656156	0.000328812	0.00296764	0.0815127	0.0795139	0.354389
ENSG00000151320	AKAP6	468.061	-0.0848719	0.0436552	0.416372	-1.03158	1.25385e-12	7.13769e-11	0.00914709	0.811858	0.939471
ENSG00000075336	TIMM21	471.562	0.0847003	0.0437245	0.416513	0.757967	1.15487e-08	3.47212e-07	0.0666018	0.123361	0.442618
ENSG00000174684	B4GAT1	902.424	0.0865423	0.0437773	0.416698	0.431123	0.000111195	0.00116919	0.0641913	0.0893684	0.375631
ENSG00000130005	GAMT	1092.27	0.0864599	0.0440457	0.417492	0.46457	1.17825e-06	2.13375e-05	0.0696077	0.0927255	0.382053
ENSG00000066735	KIF26A	292.244	-0.0717741	0.0440367	0.417492	-0.778479	0.000139185	0.00141115	-0.113923	0.0320347	0.21557
ENSG00000161021	MAML1	1338.36	-0.0791946	0.0439734	0.417492	-0.274371	0.00101969	0.00743101	-0.0276421	0.464511	0.780066
ENSG00000100335	MIEF1	1769.05	-0.0863684	0.0441619	0.418075	-0.199224	0.0091974	0.0441285	-0.231229	3.01649e-06	0.00021005
ENSG00000111602	TIMELESS	773.255	0.0862851	0.044271	0.41859	0.709096	7.4599e-10	2.80049e-08	0.00670065	0.857705	0.954248
ENSG00000110092	CCND1	4310.89	0.0749061	0.0444742	0.419397	0.88929	1.65194e-34	9.9763e-32	0.421599	4.13316e-11	9.6267e-09
ENSG00000163125	RPRD2	946.944	0.0855996	0.0444043	0.419397	0.224075	0.00641237	0.0329271	0.091849	0.0473948	0.270997
ENSG00000112118	MCM3	1523.52	0.0860054	0.0447162	0.420459	0.84673	5.32754e-15	4.37867e-13	-0.0255865	0.470544	0.78302
ENSG00000143374	TARS2	525.218	0.0831867	0.0447151	0.420459	0.366644	0.000389384	0.0034016	0.0158398	0.676306	0.8855
ENSG00000204435	CSNK2B	331.074	-0.0860415	0.0446782	0.420459	-0.335043	0.0016995	0.011366	-0.0452864	0.272349	0.629778
ENSG00000197496	SLC2A10	1268.3	0.0821971	0.044745	0.420471	0.30504	0.000764449	0.00586641	0.0389759	0.285298	0.644304
ENSG00000138107	ACTR1A	6400.39	-0.0607171	0.0448142	0.420604	0.0290449	0.657803	0.811748	-0.123437	0.000584909	0.0147142
ENSG00000067167	TRAM1	6495.86	0.0857939	0.0449649	0.421501	0.29675	0.00162237	0.0109658	0.109974	0.0220527	0.17414
ENSG00000113583	C5orf15	1497.65	0.0853493	0.0450382	0.421929	0.287965	0.000534315	0.0043889	0.198184	0.00111252	0.0236306
ENSG00000110422	HIPK3	2389.53	0.0813929	0.0452141	0.423059	0.4812	6.14464e-06	9.46221e-05	0.319538	7.13792e-09	1.01501e-06
ENSG00000153558	FBXL2	285.584	-0.084451	0.0452119	0.423059	-0.311408	0.00348979	0.0203242	-0.110206	0.0325824	0.217683
ENSG00000006194	ZNF263	566.032	-0.0856786	0.0452453	0.423092	-0.285529	0.00149247	0.0102626	-0.0736187	0.0959542	0.388133
ENSG00000177084	POLE	809.336	0.0849027	0.0455955	0.425586	0.342419	0.00122314	0.00867944	0.0390412	0.329987	0.682814
ENSG00000014138	POLA2	106.611	0.0814211	0.0456865	0.425591	0.913126	4.80511e-05	0.000568509	0.00415261	0.912404	0.972958
ENSG00000185633	NDUFA4L2	109.365	-0.0760505	0.0456649	0.425591	-0.270736	0.0261737	0.0969731	-0.310238	0.000929931	0.020628
ENSG00000166881	NEMP1	888.261	0.0819419	0.0459469	0.426781	0.942575	3.40404e-10	1.3705e-08	0.0389618	0.306122	0.663044
ENSG00000010539	ZNF200	226.752	-0.085087	0.0462239	0.428573	-0.362353	0.00377678	0.0216506	-0.0382997	0.341762	0.692182
ENSG00000105323	HNRNPUL1	6823.44	0.0813031	0.0466388	0.430416	0.304045	2.13249e-05	0.000281946	0.0380334	0.328287	0.682176
ENSG00000196123	KIAA0895L	177.353	-0.0848031	0.0466067	0.430416	-0.32717	0.00393908	0.022387	-0.0383425	0.336594	0.686939
ENSG00000127580	WDR24	481.857	-0.0841293	0.0465416	0.430416	0.0559222	0.513697	0.709481	-0.206495	0.00195082	0.0351429
ENSG00000198863	RUNDC1	531.853	-0.083635	0.0467626	0.430695	-0.27091	0.00594734	0.0310209	-0.0422134	0.297137	0.655351
ENSG00000011426	ANLN	3000.48	0.0782657	0.0470143	0.432232	1.14428	6.0574e-32	3.0049e-29	0.0788925	0.0553872	0.294626
ENSG00000165194	PCDH19	155.867	0.0760697	0.0471726	0.433166	0.0748155	0.0747128	NA	0.215508	0.00210003	0.0369818
ENSG00000120725	SIL1	1030.61	0.0840421	0.0472893	0.433977	0.342953	0.00236667	0.0149016	0.116889	0.0128406	0.127529
ENSG00000021574	SPAST	374.228	0.0843033	0.0473459	0.434236	0.339909	0.0009919	0.00725895	0.0637393	0.141582	0.470265
ENSG00000046889	PREX2	16.5815	-0.0392795	0.0474232	0.434266	-0.612549	0.00113972	0.00816019	-0.013609	0.167168	NA
ENSG00000122870	BICC1	1458.22	0.0802606	0.0474604	0.434266	0.0991171	0.212987	0.417596	0.341976	0.000383862	0.0105605
ENSG00000261115	TMEM178B	165.622	-0.0786074	0.0476674	0.435616	-0.535736	0.00338434	0.0198014	-0.0478412	0.250021	0.609413
ENSG00000184371	CSF1	2847.07	0.0837197	0.0478794	0.436771	0.536635	2.17722e-07	4.71675e-06	0.056748	0.174279	0.522027
ENSG00000079739	PGM1	2706.61	0.0835808	0.0478527	0.436771	0.326863	1.74534e-05	0.000237441	0.0916417	0.0266822	0.19579
ENSG00000187676	B3GLCT	321.263	0.0839818	0.0479358	0.437024	0.36421	0.00125352	0.00884276	0.0580911	0.176257	0.524739
ENSG00000125779	PANK2	796.902	-0.0747037	0.0480813	0.437829	-0.237867	0.00699906	0.0352874	-0.0251699	0.493614	0.796837
ENSG00000100307	CBX7	243.976	-0.0839373	0.0481435	0.438134	-0.25993	0.0103383	0.0482363	-0.0666319	0.13338	0.459182
ENSG00000101189	MRGBP	635.629	-0.0838884	0.0481756	0.438166	-0.119534	0.15568	0.339486	-0.165094	0.00291622	0.0472365
ENSG00000127804	METTL16	602.766	-0.0816235	0.0482902	0.438686	-0.235063	0.00925109	0.0443095	-0.0489043	0.235446	0.595035
ENSG00000169398	PTK2	2272.09	-0.0754603	0.0483906	0.43922	-0.361557	4.21355e-06	6.74265e-05	-0.00106326	0.975153	0.992864
ENSG00000168994	PXDC1	1621.42	-0.0732743	0.0487304	0.441898	-0.28661	7.55507e-05	0.000834844	-0.0103359	0.776597	0.926281
ENSG00000240184	PCDHGC3	1294.56	0.0830054	0.0487604	0.441907	0.385909	0.000520918	0.00430535	0.0842639	0.0630862	0.315261
ENSG00000092929	UNC13D	29.1044	-0.0679596	0.0488373	0.442342	-0.923277	0.000111067	0.00116873	-0.000366644	0.991038	0.998329
ENSG00000198952	SMG5	3878.41	-0.0763301	0.0488871	0.442531	-0.276888	9.6174e-05	0.00102996	-0.0273792	0.468813	0.781779
ENSG00000169992	NLGN2	1806.31	0.0825864	0.049239	0.444663	0.428652	5.13642e-06	8.05247e-05	0.120312	0.0153816	0.140874
ENSG00000213420	GPC2	20.2287	0.0683112	0.0494451	0.445998	0.433496	0.00686204	0.0347227	0.020843	0.488046	NA
ENSG00000081189	MEF2C	143.648	0.0826494	0.0496465	0.447287	0.56789	0.000829624	0.00626957	0.0111049	0.772582	0.925167
ENSG00000140534	TICRR	173.065	0.0806682	0.0497726	0.447631	0.675959	0.00042051	0.00361889	0.0205958	0.594337	0.8507
ENSG00000156802	ATAD2	528.049	0.0809859	0.0500005	0.448752	0.953095	6.93807e-15	5.47556e-13	0.0066069	0.862775	0.955826
ENSG00000131153	GINS2	605.213	0.0813661	0.0501027	0.448752	0.939668	2.00319e-08	5.66687e-07	-0.0116885	0.75658	0.919122
ENSG00000158186	MRAS	1736.61	-0.0821823	0.050095	0.448752	-0.318234	2.00007e-05	0.000266869	-0.0836787	0.0276355	0.198579
ENSG00000094880	CDC23	1239.11	-0.0828856	0.0499426	0.448752	-0.405373	7.73623e-05	0.000850128	-0.0725048	0.0642115	0.317741
ENSG00000102575	ACP5	66.6689	0.0701746	0.0500629	0.448752	0.79051	0.000168595	0.00166794	0.0407472	0.292563	0.651115
ENSG00000143771	CNIH4	1120.34	0.0771298	0.0500175	0.448752	0.245752	0.00263249	0.0162585	0.0333321	0.392925	0.731738
ENSG00000136816	TOR1B	703.269	0.0818238	0.0506715	0.451729	0.534316	1.55864e-06	2.7579e-05	0.068086	0.114054	0.425158
ENSG00000196876	SCN8A	313.442	-0.0787311	0.0506443	0.451729	-0.322283	0.000849382	0.00637036	-0.0835189	0.0769073	0.348588
ENSG00000134057	CCNB1	2133.11	0.0820043	0.0508496	0.451987	0.885636	2.68173e-22	4.7151e-20	-0.0141707	0.698694	0.89605
ENSG00000102384	CENPI	336.162	0.0808794	0.0508788	0.451987	0.872012	6.10014e-08	1.52394e-06	0.00544445	0.886769	0.965066
ENSG00000109501	WFS1	2246.34	0.0823324	0.0508586	0.451987	0.363252	0.000437813	0.00372922	0.0517767	0.20638	0.560625
ENSG00000181788	SIAH2	1233.41	-0.0745522	0.0508876	0.451987	-0.249918	0.00546599	0.028967	-0.0257143	0.482019	0.791972
ENSG00000146410	MTFR2	75.8952	0.0770321	0.0509849	0.452151	0.917655	4.84069e-05	0.000571745	0.00590441	0.869395	0.958549
ENSG00000114520	SNX4	668.769	-0.0813384	0.0511579	0.452691	-0.730039	7.13032e-12	3.62784e-10	-0.0364678	0.356889	0.706509
ENSG00000119414	PPP6C	1807.41	-0.0813076	0.0511181	0.452691	-0.319258	0.000479235	0.00401724	-0.0544659	0.174479	0.522205
ENSG00000170876	TMEM43	2765.7	-0.0775431	0.0511642	0.452691	-0.045087	0.558298	0.744076	-0.162461	0.000335464	0.00950058
ENSG00000169738	DCXR	1457.54	0.0810684	0.0512346	0.453051	0.44215	4.8375e-06	7.60961e-05	0.0201364	0.592845	0.850377
ENSG00000087095	NLK	719.806	-0.0757303	0.0514019	0.454006	-0.916894	1.60537e-11	7.82409e-10	-0.132818	0.00959536	0.107393
ENSG00000140577	CRTC3	1375.77	-0.0759419	0.051463	0.454283	-0.23987	0.00146491	0.010098	-0.0368477	0.343268	0.693156
ENSG00000144635	DYNC1LI1	891.212	0.0815873	0.0518184	0.456103	0.469307	5.90559e-07	1.14405e-05	0.0850239	0.0502242	0.279439
ENSG00000051180	RAD51	322.495	0.081566	0.0518901	0.456472	0.731582	1.19198e-06	2.1558e-05	0.00157504	0.967193	0.990318
ENSG00000112208	BAG2	1504.52	-0.0816813	0.0521291	0.458047	-0.289374	0.000574007	0.00464798	-0.127582	0.0101696	0.111659
ENSG00000228716	DHFR	693.98	0.0779828	0.0523022	0.458777	0.350538	0.000449143	0.00380867	0.0136865	0.714166	0.900641
ENSG00000134058	CDK7	923.165	-0.0797277	0.0524095	0.459191	-0.283607	0.00293653	0.0176116	-0.231932	0.00010479	0.00383634
ENSG00000168496	FEN1	1162.5	0.0812708	0.052598	0.460052	0.778332	1.28582e-07	2.96052e-06	-0.0148056	0.6785	0.885761
ENSG00000132967	HMGB1P5	191.014	0.0808792	0.0527521	0.461136	0.551723	5.3644e-05	0.000621966	0.0202436	0.600661	0.854741
ENSG00000196739	COL27A1	610.044	-0.0810575	0.0529826	0.462358	-0.595841	5.11456e-08	1.29874e-06	-0.0156804	0.685068	0.889259
ENSG00000175895	PLEKHF2	349.188	-0.0810571	0.0530749	0.462422	-0.477874	0.00011323	0.00118699	-0.0297116	0.452837	0.772462
ENSG00000173653	RCE1	331.005	-0.0805542	0.0532486	0.46283	-0.306386	0.00572635	0.0300828	-0.077462	0.0889703	0.374351
ENSG00000105245	NUMBL	1131.97	0.0796111	0.0538501	0.466467	0.293041	0.000190777	0.00185178	0.0469572	0.2463	0.605707
ENSG00000124702	KLHDC3	4895.66	-0.0791369	0.0540117	0.467601	-0.844601	3.76173e-23	6.96672e-21	-0.0227133	0.529825	0.81687
ENSG00000140264	SERF2	16961.4	-0.0766541	0.0542416	0.468002	-0.364494	7.66296e-07	1.45104e-05	-0.0162592	0.658377	0.878218
ENSG00000198890	PRMT6	736.075	-0.0805886	0.0542414	0.468002	-0.385273	0.000120666	0.00124986	-0.0475745	0.235477	0.595035
ENSG00000120860	WASHC3	608.214	0.0806386	0.0541329	0.468002	0.11246	0.181484	0.376409	0.17374	0.00244597	0.0410978
ENSG00000157456	CCNB2	971.069	0.0803467	0.0543643	0.468532	0.655911	4.75975e-10	1.8676e-08	0.0201821	0.593238	0.850377
ENSG00000104325	DECR1	1591.17	-0.0711175	0.054421	0.468756	-0.257841	0.000754444	0.00580245	-0.0191945	0.602561	0.855831
ENSG00000124275	MTRR	641.155	0.0788068	0.0546777	0.469645	0.353742	0.000300797	0.00274873	0.112757	0.0251706	0.188278
ENSG00000164081	TEX264	1014.29	0.0799252	0.0546433	0.469645	0.316585	0.000638362	0.00506677	0.0502617	0.216047	0.573441
ENSG00000090621	PABPC4	5169.28	-0.0701478	0.054674	0.469645	-0.200594	0.0051657	0.0278431	-0.040538	0.262824	0.62202
ENSG00000137449	CPEB2	547.429	-0.0803592	0.0547228	0.469768	-0.276638	0.00731209	0.0366528	-0.050924	0.225164	0.583122
ENSG00000124641	MED20	628.784	-0.079093	0.0550479	0.470625	-0.33925	0.00062518	0.00499353	-0.0339699	0.382866	0.724455
ENSG00000205084	TMEM231	312.316	0.0800814	0.0550253	0.470625	0.330762	0.00553231	0.0292071	0.0624528	0.14966	0.485168
ENSG00000002919	SNX11	953.679	-0.075875	0.0551956	0.471444	-0.295439	0.00147611	0.0101602	-0.0220216	0.557028	0.832676
ENSG00000164111	ANXA5	21246.4	-0.079595	0.0552381	0.471544	-0.309045	1.07681e-05	0.000155801	-0.0848416	0.0346772	0.225652
ENSG00000196387	ZNF140	320.693	-0.0792982	0.0555361	0.473016	-0.374664	0.000936479	0.00690161	-0.0193588	0.616316	0.863445
ENSG00000131323	TRAF3	773.893	0.078701	0.0555021	0.473016	0.217593	0.00635857	0.0327113	0.0837429	0.0504113	0.279609
ENSG00000184900	SUMO3	4563.33	0.0794799	0.0558191	0.473363	0.401671	4.3595e-06	6.93625e-05	0.0902819	0.0388693	0.242534
ENSG00000129925	PGAP6	3444.26	-0.0730422	0.055771	0.473363	-0.0371522	0.617155	0.786024	-0.132733	0.00226855	0.0387804
ENSG00000158195	WASF2	5770.72	-0.0719828	0.0558227	0.473363	-0.183724	0.00985988	0.0464408	-0.0555788	0.140321	0.469923
ENSG00000147536	GINS4	364.8	0.0770992	0.0558659	0.473466	0.927643	5.54681e-10	2.1521e-08	0.0146397	0.699671	0.896114
ENSG00000100439	ABHD4	2808.82	-0.0770243	0.056232	0.475778	-0.444427	1.74028e-08	4.99431e-07	-0.00463591	0.897394	0.968441
ENSG00000185972	CCIN	16.4465	0.0487448	0.0562202	0.475778	0.799551	0.00030487	0.00278229	0.0250773	0.244399	NA
ENSG00000163874	ZC3H12A	157.629	-0.0762371	0.0563629	0.475832	-0.0686016	0.490457	0.692744	-0.25967	0.00156721	0.0304625
ENSG00000213551	DNAJC9	957.307	0.0731503	0.0564645	0.476427	0.254766	0.00494577	0.0269294	0.0289125	0.426187	0.75368
ENSG00000115419	GLS	4176.62	-0.0765982	0.0565412	0.476811	-0.442696	2.94951e-06	4.88887e-05	-0.226247	2.30662e-05	0.00116556
ENSG00000117155	SSX2IP	679.399	-0.0741461	0.0567409	0.477355	-0.864773	3.19091e-11	1.49534e-09	-0.0451312	0.271732	0.628889
ENSG00000091986	CCDC80	6488.19	0.0791601	0.0568203	0.477355	0.545835	1.97292e-07	4.34293e-06	0.0289289	0.45901	0.776365
ENSG00000187123	LYPD6	405.049	-0.0788425	0.0566618	0.477355	-0.426323	0.000319742	0.00289707	-0.0526597	0.211041	0.567955
ENSG00000127564	PKMYT1	462.938	0.0730299	0.0571671	0.479218	1.34248	3.41216e-13	2.13491e-11	-0.0271157	0.490836	0.79535
ENSG00000071127	WDR1	26390.9	-0.078728	0.0570888	0.479218	-0.0849666	0.208861	0.412144	-0.352291	1.07066e-10	2.06622e-08
ENSG00000049239	H6PD	1503.46	0.0782149	0.0574684	0.479906	0.382135	0.000278105	0.00256764	0.0878845	0.0603618	0.307816
ENSG00000168016	TRANK1	799.474	0.0789011	0.057463	0.479906	0.0250971	0.775102	0.888004	0.269056	7.57371e-05	0.00295703
ENSG00000155329	ZCCHC10	283.849	-0.078715	0.0578453	0.481436	-0.610584	3.17766e-06	5.22339e-05	-0.0050627	0.89489	0.968104
ENSG00000123643	SLC36A1	990.439	-0.0732428	0.0578911	0.481554	-0.181134	0.0272517	0.0997433	-0.460977	1.49648e-08	1.94384e-06
ENSG00000105048	TNNT1	170.952	-0.0640103	0.0582542	0.48326	-0.213355	0.0412405	0.134974	-0.485867	2.60154e-05	0.00130164
ENSG00000184164	CRELD2	1257.05	0.0771228	0.058385	0.483558	0.486221	8.16049e-07	1.5359e-05	-0.00377792	0.916892	0.974604
ENSG00000169607	CKAP2L	298.906	0.0688116	0.0589927	0.485862	1.20588	2.39536e-15	2.06655e-13	0.0438046	0.285015	0.644073
ENSG00000182551	ADI1	3888.82	0.0782871	0.0589969	0.485862	0.246474	0.000314237	0.00285464	0.12364	0.00858153	0.0993792
ENSG00000109846	CRYAB	2257.69	0.0748055	0.0588512	0.485862	0.0616224	0.374797	0.593117	0.144527	0.00176407	0.0326449
ENSG00000147324	MFHAS1	778.787	0.0766005	0.0592519	0.487307	0.254779	0.00632732	0.032611	0.0525677	0.183451	0.532727
ENSG00000131094	C1QL1	368.3	0.076239	0.0593844	0.487871	0.406109	0.0108249	0.0498863	0.0248276	0.523329	0.813167
ENSG00000174442	ZWILCH	514.474	0.0779683	0.0596087	0.48814	0.518185	4.78499e-05	0.00056758	0.00557976	0.883095	0.962982
ENSG00000166483	WEE1	1367.99	-0.0778525	0.0597733	0.489226	-0.268982	0.00263818	0.0162719	-0.0814653	0.0637494	0.31645
ENSG00000169100	SLC25A6	22993.3	-0.0770691	0.0598476	0.489438	-0.251987	0.000409303	0.00353778	-0.068846	0.088145	0.373159
ENSG00000204366	ZBTB12	203.335	0.0766306	0.0599188	0.48956	0.325367	0.00520249	0.027963	0.0697371	0.119674	0.435679
ENSG00000279881	RP11-513O13.1	15.7881	0.0540477	0.0599422	0.48956	0.479494	0.00523237	0.0280722	0.021396	0.384687	NA
ENSG00000156017	CARNMT1	386.126	-0.0766898	0.0600645	0.490026	-0.426829	0.000235819	0.00222371	-0.0578549	0.169389	0.51491
ENSG00000136231	IGF2BP3	1899.2	-0.0765372	0.0601595	0.490026	-0.380498	0.000831409	0.00627965	-0.0170093	0.643779	0.872491
ENSG00000187742	SECISBP2	449.383	-0.0761436	0.0602561	0.490552	-0.797485	2.00782e-11	9.61676e-10	-0.0188713	0.627	0.867371
ENSG00000186318	BACE1	2616.66	0.0768278	0.0603611	0.490884	0.396538	1.50931e-07	3.41438e-06	0.0345588	0.334587	0.684838
ENSG00000091409	ITGA6	974.606	-0.075823	0.0604277	0.491164	-0.178993	0.0508608	0.156851	-0.286706	0.000232269	0.00718015
ENSG00000083857	FAT1	10217.2	0.0735922	0.0606625	0.49219	0.391863	0.000154779	0.00155002	0.259076	0.000466387	0.0123781
ENSG00000119661	DNAL1	315.28	-0.0775109	0.0606827	0.49219	-0.323335	0.00532552	0.0284724	-0.0427365	0.293133	0.651518
ENSG00000123975	CKS2	778.426	0.0761982	0.0610122	0.492701	0.450026	3.43058e-05	0.000423176	0.0695186	0.117395	0.431786
ENSG00000138613	APH1B	454.756	-0.0742371	0.0608884	0.492701	-0.357521	0.000163803	0.00162516	-0.198959	0.002946	0.0475478
ENSG00000075643	MOCOS	437.406	0.0773239	0.0609629	0.492701	-0.0538796	0.526674	0.719959	0.212704	0.00172846	0.032216
ENSG00000144843	ADPRH	318.137	-0.0760009	0.0611112	0.492789	-0.28741	0.00449995	0.0249518	-0.14227	0.0127517	0.12685
ENSG00000204516	MICB	764.557	0.0433587	0.0611464	0.492814	1.13505	5.13075e-24	1.0964e-21	1.00425	1.48258e-39	6.67607e-36
ENSG00000111321	LTBR	2537.59	0.0758028	0.0612965	0.493503	0.322902	0.000354979	0.00315259	0.0345124	0.349578	0.699416
ENSG00000112640	PPP2R5D	2043.45	0.0765907	0.0612745	0.493503	0.218628	0.00444375	0.0246895	0.10103	0.0147698	0.137888
ENSG00000117592	PRDX6	16384.9	-0.0756984	0.0613806	0.49392	-0.616651	2.94294e-17	2.96214e-15	-0.0864987	0.0323324	0.216441
ENSG00000139354	GAS2L3	221.455	0.0626886	0.0619301	0.497818	0.998987	1.10652e-07	2.57017e-06	0.163119	0.0102355	0.111962
ENSG00000237649	KIFC1	963.513	0.0733603	0.0621952	0.499113	1.18913	1.5329e-17	1.61303e-15	-0.0474912	0.217751	0.574917
ENSG00000163041	H3-3A	584.881	-0.0765845	0.0622545	0.499113	0.0639854	0.463401	0.671673	-0.282563	0.000201262	0.00640634
ENSG00000151414	NEK7	3712.06	-0.075854	0.062246	0.499113	-0.316354	0.00154267	0.0105424	-0.0988411	0.0356459	0.229759
ENSG00000131470	PSMC3IP	170.335	0.0744162	0.062334	0.499227	0.714595	9.09742e-05	0.000981081	0.0144369	0.708458	0.89977
ENSG00000151148	UBE3B	1890.35	-0.0713117	0.0624326	0.499729	-0.326137	1.91789e-05	0.00025689	-0.013637	0.701469	0.897108
ENSG00000110536	PTPMT1	128.614	-0.0760325	0.0624621	0.499729	0.108275	0.298674	0.516545	-0.325135	0.000347049	0.00972672
ENSG00000160685	ZBTB7B	895.004	-0.0765378	0.0625188	0.499803	-0.237892	0.00283181	0.0171614	-0.127845	0.0155654	0.141789
ENSG00000205363	INSYN1	291.869	-0.0743405	0.0626873	0.499919	-0.950746	1.76195e-10	7.53031e-09	0.0128743	0.738091	0.910912
ENSG00000080839	RBL1	247.189	0.0766207	0.06269	0.499919	0.521005	0.000250841	0.00235259	0.00671048	0.861167	0.955603
ENSG00000107779	BMPR1A	831.906	0.0763188	0.062594	0.499919	0.146588	0.0704738	0.196444	0.198307	0.000994333	0.0218414
ENSG00000230359	TPI1P2	17.9263	0.0610967	0.0626663	0.499919	0.43836	0.00693273	0.0350166	0.0181937	0.547713	NA
ENSG00000109674	NEIL3	175.575	0.0753972	0.0630914	0.501875	0.769876	8.31671e-05	0.000905322	-0.00948883	0.804996	0.937279
ENSG00000150938	CRIM1	13583.4	0.0738216	0.0633303	0.50247	0.541678	7.57213e-07	1.44078e-05	0.104551	0.0286849	0.203415
ENSG00000164219	PGGT1B	324.373	-0.0763458	0.0632325	0.50247	-0.377801	0.000628469	0.00501116	-0.0389847	0.333639	0.684124
ENSG00000180370	PAK2	3599.17	-0.0738765	0.0635335	0.503599	-0.236062	0.00275369	0.0168274	-0.0776944	0.0247705	0.185768
ENSG00000198825	INPP5F	1055.62	-0.075382	0.0636161	0.503951	-0.0624529	0.465988	0.673715	-0.302908	1.13529e-06	9.35161e-05
ENSG00000173705	SUSD5	401.071	0.0696409	0.0638223	0.504018	0.739668	9.18951e-07	1.70417e-05	0.136504	0.0124664	0.12502
ENSG00000185386	MAPK11	332.818	-0.0726862	0.0638034	0.504018	0.016823	0.845237	0.926844	-0.283694	0.00061502	0.0152167
ENSG00000064115	TM7SF3	2161.94	0.0697345	0.0637348	0.504018	0.234757	0.00448407	0.0248847	0.0341288	0.334006	0.684479
ENSG00000147454	SLC25A37	604.258	-0.0726143	0.0639343	0.504109	-0.265847	0.00826174	0.0405353	-0.229717	0.000313675	0.00903504
ENSG00000079435	LIPE	164.162	0.0755113	0.0640078	0.504109	0.43688	0.00440731	0.0245665	0.0160508	0.678055	0.885584
ENSG00000198380	GFPT1	3093.43	0.0755934	0.0639789	0.504109	0.164951	0.0189977	0.0763758	0.137535	0.00209735	0.0369818
ENSG00000142945	KIF2C	763.292	0.0730403	0.0643702	0.504954	1.09517	2.22208e-17	2.26946e-15	-0.03675	0.329976	0.682814
ENSG00000269374	CTB-50E14.5	91.0588	-0.0707798	0.0643688	0.504954	-0.349269	0.00516959	0.0278501	-0.0399198	0.264573	0.623212
ENSG00000102057	KCND1	215.301	0.0731556	0.0644118	0.505022	0.928358	1.24452e-11	6.10824e-10	-0.000818963	0.982411	0.996004
ENSG00000170892	TSEN34	1747.77	0.0739074	0.0645611	0.505674	0.285653	0.000474142	0.00398417	0.0359322	0.346003	0.695455
ENSG00000173327	MAP3K11	1739.27	-0.0742635	0.0647404	0.505782	-0.508162	1.66215e-08	4.79816e-07	-0.0951019	0.0378325	0.239036
ENSG00000089057	SLC23A2	517.885	0.0729277	0.0646516	0.505782	0.282334	0.00548061	0.0290334	0.0209088	0.58368	0.844944
ENSG00000137752	CASP1	311.855	0.0747777	0.0650695	0.507834	-0.0784036	0.356394	0.576086	0.233929	0.00202036	0.0359592
ENSG00000112941	TENT4A	687.888	-0.0755564	0.0651688	0.50809	-0.116046	0.157193	0.341638	-0.179438	0.00128695	0.0263415
ENSG00000189136	UBE2Q2P1	18.185	-0.0577002	0.0652837	0.508647	-0.412937	0.00976644	0.0460944	-0.0129704	0.5431	NA
ENSG00000129173	E2F8	426.196	0.0585256	0.0655771	0.508875	1.41603	1.16848e-07	2.70504e-06	0.052295	0.197187	0.548559
ENSG00000136826	KLF4	607.799	-0.0753666	0.0655443	0.508875	-0.488174	3.80988e-07	7.73157e-06	-0.0242978	0.534322	0.820072
ENSG00000119711	ALDH6A1	903.368	0.0702782	0.065755	0.508875	0.371949	0.000125588	0.001296	0.280587	9.50375e-06	0.000570605
ENSG00000055163	CYFIP2	1895.96	0.0750594	0.065696	0.508875	0.379235	0.000307088	0.00279945	0.0667999	0.0984199	0.393054
ENSG00000139618	BRCA2	68.8769	0.0603412	0.0654791	0.508875	0.703793	0.000693595	0.00541943	0.0578999	0.153557	0.491992
ENSG00000138495	COX17	263.324	0.0685294	0.0655704	0.508875	0.157828	0.125804	0.293566	0.351051	0.000201547	0.00640634
ENSG00000184898	RBM43	199.254	0.0749917	0.0657057	0.508875	-0.0490373	0.635232	0.796189	0.292406	0.00027406	0.00820905
ENSG00000006695	COX10	473.3	-0.0725151	0.0657129	0.508875	-0.311886	0.00134396	0.00938071	-0.0132461	0.72617	0.906303
ENSG00000162702	ZNF281	808.481	-0.0740938	0.0655045	0.508875	-0.291346	0.0014084	0.00976443	-0.0306533	0.426855	0.754253
ENSG00000241839	PLEKHO2	1578.35	-0.0749304	0.065875	0.508925	-0.124621	0.0932705	0.239513	-0.157838	0.00264885	0.0437879
ENSG00000100697	DICER1	1829.59	-0.0735711	0.0662027	0.509228	-1.01505	6.22024e-19	7.71421e-17	0.0301403	0.436008	0.759375
ENSG00000155313	USP25	619.223	-0.0723589	0.0660229	0.509228	-0.681407	1.20783e-11	5.94922e-10	-0.040131	0.32172	0.677263
ENSG00000143850	PLEKHA6	231.61	0.062644	0.0662756	0.509228	0.704081	8.17794e-08	1.96525e-06	0.260565	0.0010632	0.022907
ENSG00000100968	NFATC4	1431.34	0.0742483	0.0661968	0.509228	0.278709	0.000182925	0.00179184	0.0479586	0.230156	0.588971
ENSG00000124151	NCOA3	1112.35	-0.0717421	0.066195	0.509228	-0.276561	0.00033271	0.00298667	-0.0319642	0.3966	0.73309
ENSG00000261609	GAN	343.521	-0.0750833	0.0663285	0.509228	-0.418615	0.000382587	0.00335488	-0.0246713	0.528926	0.816699
ENSG00000119862	LGALSL	379.394	-0.0748538	0.0662797	0.509228	-0.373332	0.00263652	0.0162689	-0.0464875	0.246522	0.605715
ENSG00000122741	DCAF10	963.752	-0.0735407	0.0664689	0.50965	-0.24715	0.0100592	0.0471395	-0.0436203	0.268367	0.626698
ENSG00000144583	MARCHF4	834.33	-0.0613707	0.0665679	0.510154	-0.362064	2.23945e-05	0.000293176	-0.613581	8.49573e-07	7.55058e-05
ENSG00000253159	PCDHGA12	153.615	0.0511706	0.0668168	0.510886	0.428094	0.000211945	0.00203309	0.0203513	0.207763	NA
ENSG00000172572	PDE3A	1090.2	-0.0745472	0.0671895	0.511584	-0.390511	0.0013319	0.00930121	-0.0532123	0.1784	0.526571
ENSG00000146859	TMEM140	97.9031	0.0568357	0.0673381	0.511951	0.263965	0.016394	0.0683206	0.255271	0.00171405	0.0320793
ENSG00000129474	AJUBA	3552.97	-0.0739378	0.0675797	0.513022	-0.30538	1.05102e-05	0.000152547	-0.0676667	0.0695734	0.331874
ENSG00000214114	MYCBP	393.064	-0.0674611	0.0675757	0.513022	-0.49927	0.000315351	0.00286289	-0.206457	0.00101827	0.0221872
ENSG00000183741	CBX6	3692.48	0.0642954	0.0678443	0.514775	0.607169	7.34423e-14	5.15209e-12	0.390488	9.79528e-07	8.42831e-05
ENSG00000088035	ALG6	115.057	0.0713536	0.0679037	0.514824	0.421984	0.00506786	0.0273995	0.033807	0.388432	0.728454
ENSG00000254535	PABPC4L	187.274	-0.0697456	0.0680472	0.51521	-0.423844	0.000458998	0.00387331	-0.0616218	0.151479	0.48792
ENSG00000213024	NUP62	1440.81	0.0742523	0.0680701	0.51521	0.254721	0.00286303	0.0172752	0.0790841	0.0597158	0.305848
ENSG00000111206	FOXM1	2824	0.0725073	0.0683067	0.516196	0.64122	2.16908e-16	2.00857e-14	0.0595681	0.141873	0.470554
ENSG00000230487	PSMG3-AS1	179.978	0.0714399	0.0684465	0.51678	0.386047	0.00328426	0.019338	0.0752193	0.0968235	0.390211
ENSG00000101350	KIF3B	1433.86	0.0727798	0.068655	0.518098	-0.13872	0.0622475	0.180685	0.291717	2.56952e-06	0.000183659
ENSG00000138663	COPS4	1740.38	-0.0717895	0.0688605	0.519136	-0.372434	2.4937e-06	4.18834e-05	-0.0115738	0.75985	0.920033
ENSG00000188215	DCUN1D3	657.244	-0.073596	0.0692999	0.521677	-0.539443	2.91019e-08	7.91048e-07	-0.0342629	0.384323	0.725018
ENSG00000143147	GPR161	744.155	-0.0735243	0.0698081	0.523069	-0.00763654	0.928516	0.968198	-0.211215	0.00186993	0.0339528
ENSG00000266680	RP5-1148A21.3	21.7424	-0.0579834	0.0698269	0.523069	-0.431145	0.00856351	0.041692	-0.0349052	0.241961	NA
ENSG00000070831	CDC42	11287.7	-0.0716714	0.0703455	0.525666	-0.211616	0.00395445	0.022456	-0.0595342	0.142968	0.47224
ENSG00000101132	PFDN4	259.841	-0.0732435	0.0703342	0.525666	-0.310667	0.00591927	0.0308861	-0.0330422	0.403707	0.738197
ENSG00000239697	TNFSF12	462.699	0.0672594	0.0704481	0.525712	0.860094	2.94833e-14	2.1441e-12	0.0546156	0.195189	0.546026
ENSG00000128602	SMO	1429.95	0.0690811	0.0704436	0.525712	0.846482	1.18385e-10	5.20749e-09	0.0738807	0.0688197	0.330189
ENSG00000198712	MT-CO2	192554	-0.0733797	0.0706355	0.525712	-0.379646	1.61226e-06	2.84192e-05	-0.0592234	0.137085	0.464514
ENSG00000163444	TMEM183A	1663.42	-0.073056	0.0706121	0.525712	-0.384673	2.40495e-05	0.000312055	-0.0714227	0.0844345	0.366172
ENSG00000023909	GCLM	1138.7	-0.0694694	0.0708116	0.525712	-0.3681	6.31464e-05	0.000716907	0.00265354	0.939635	0.980416
ENSG00000130714	POMT1	919.381	0.0729574	0.0707878	0.525712	0.37216	0.000613406	0.00491362	0.0206293	0.58189	0.8437
ENSG00000135631	RAB11FIP5	3047.63	-0.0714734	0.0706109	0.525712	-0.219649	0.00230306	0.0145738	-0.0584658	0.139819	0.469502
ENSG00000156103	MMP16	535.603	0.0629671	0.0712351	0.528183	0.590919	3.63718e-05	0.000446294	0.233728	0.000651661	0.0158333
ENSG00000160360	GPSM1	1652.68	-0.0719125	0.0713463	0.528495	-0.281597	0.000433164	0.00370255	-0.191336	0.000639007	0.0156952
ENSG00000136982	DSCC1	127.457	0.0706625	0.0713131	0.528495	0.475986	0.00284838	0.0172172	0.0163281	0.66346	0.880331
ENSG00000198648	STK39	1062.12	-0.0695006	0.0714926	0.529066	-0.46299	1.10907e-07	2.57179e-06	-0.232588	8.12672e-05	0.00312774
ENSG00000161010	MRNIP	207.985	0.0725572	0.0715995	0.529601	-0.121461	0.234245	0.444358	0.290968	0.000465103	0.0123683
ENSG00000180304	OAZ2	2987.43	0.0723431	0.0717907	0.530024	0.291124	7.96078e-05	0.000870672	0.0628565	0.105117	0.407812
ENSG00000124783	SSR1	4152.27	0.0726701	0.0717661	0.530024	0.25493	0.00123798	0.00876875	0.0700955	0.0888267	0.374351
ENSG00000155229	MMS19	2346.59	-0.0726701	0.0721627	0.531965	-0.173636	0.0226567	0.0870785	-0.196983	6.8029e-05	0.00274436
ENSG00000076604	TRAF4	1520.82	-0.0726135	0.0725389	0.533273	-0.46587	3.3659e-07	6.92627e-06	-0.0263908	0.473178	0.785277
ENSG00000160957	RECQL4	332.302	0.0696543	0.0729742	0.534084	0.810532	1.1098e-06	2.02033e-05	0.00956122	0.803153	0.936934
ENSG00000213058	RP4-765C7.2	75.483	-0.0554792	0.072954	0.534084	-0.443915	0.000480647	0.00401934	-0.0038225	0.686251	NA
ENSG00000128228	SDF2L1	607.211	0.0717378	0.0731648	0.535224	0.661127	2.30865e-08	6.42629e-07	0.00391335	0.917123	0.974604
ENSG00000146670	CDCA5	967.251	0.0719204	0.0734496	0.536539	0.869617	2.53469e-13	1.59574e-11	-0.0363269	0.348072	0.697434
ENSG00000128805	ARHGAP22	300.972	0.0722404	0.0735187	0.536592	0.522387	1.40232e-06	2.49402e-05	0.0035713	0.925055	0.97681
ENSG00000159348	CYB5R1	1236.71	0.0703699	0.0735274	0.536592	0.334354	0.000710191	0.00552636	0.014093	0.70315	0.897798
ENSG00000104331	BPNT2	2665.51	0.0720029	0.0740743	0.539296	0.408636	1.70279e-06	2.98632e-05	0.0374385	0.308624	0.665506
ENSG00000138600	SPPL2A	998.696	0.0714849	0.0745181	0.540444	0.344183	0.000150242	0.00150676	0.100558	0.0224446	0.176077
ENSG00000183873	SCN5A	51.1115	0.0577483	0.0743857	0.540444	0.713962	0.00052711	0.00433999	0.0238786	0.495282	0.797458
ENSG00000170832	USP32	1138.77	0.069894	0.0744391	0.540444	0.16842	0.0306948	0.108735	0.270199	0.00023632	0.00727209
ENSG00000182378	PLCXD1	426.411	0.0719402	0.0745383	0.540444	0.362748	0.00138888	0.00965063	0.0317589	0.421293	0.749911
ENSG00000125510	OPRL1	60.2961	0.0658449	0.0745501	0.540444	0.453349	0.00541298	0.0288141	0.0174319	0.628619	0.868586
ENSG00000186185	KIF18B	443.711	0.0666328	0.0745906	0.540481	1.06485	1.22537e-12	7.03323e-11	0.00873925	0.820005	0.941408
ENSG00000066322	ELOVL1	3331.72	0.0709738	0.074817	0.541608	0.492147	7.12667e-08	1.75203e-06	-0.00600665	0.860393	0.955281
ENSG00000183723	CMTM4	998.454	-0.0716877	0.0749737	0.541909	-0.441459	1.80109e-06	3.12714e-05	-0.0460532	0.250099	0.609413
ENSG00000159423	ALDH4A1	1243.65	0.0717597	0.0749877	0.541909	0.318377	0.000220556	0.00209945	0.0995009	0.0116585	0.11995
ENSG00000166548	TK2	506.615	0.0629874	0.0756792	0.544503	0.435429	5.29401e-06	8.25295e-05	0.250959	0.0010895	0.023325
ENSG00000162337	LRP5	1622.83	0.0703563	0.0755427	0.544503	0.426161	0.000167706	0.00166033	0.0527058	0.208518	0.563488
ENSG00000162971	TYW5	169.064	-0.0706759	0.0756798	0.544503	-0.389456	0.00290758	0.017453	-0.0265263	0.498305	0.798978
ENSG00000178662	CSRNP3	69.486	0.0667607	0.075954	0.545486	-0.0978112	0.366175	0.585628	0.31379	0.000835402	0.0190311
ENSG00000185043	CIB1	2060.87	-0.0713736	0.0760177	0.54565	-0.276793	0.000146669	0.00147732	-0.104315	0.0218456	0.17376
ENSG00000143033	MTF2	343.978	-0.0710149	0.0762212	0.546341	-0.328412	0.00427418	0.0239629	-0.0523302	0.206823	0.561038
ENSG00000148677	ANKRD1	2881.66	-0.0588821	0.0763535	0.546777	-0.446038	0.00620885	0.0321315	-0.123406	0.00663908	0.0832752
ENSG00000259207	ITGB3	376.791	-0.0689033	0.0768794	0.549513	-0.421064	0.000801356	0.00611248	-0.0675327	0.124638	0.444584
ENSG00000073008	PVR	1034.7	0.0620352	0.0776983	0.553297	0.676889	1.27891e-08	3.78763e-07	0.229044	0.000668063	0.0161158
ENSG00000186448	ZNF197	354.727	-0.0705197	0.077665	0.553297	-0.317357	0.00323552	0.0191403	-0.0197528	0.610372	0.859845
ENSG00000180776	ZDHHC20	1225.84	0.0703697	0.0776424	0.553297	0.237779	0.0070914	0.0356882	0.0712737	0.0771698	0.349268
ENSG00000112078	KCTD20	5222.35	-0.0705217	0.0780917	0.554807	-0.463959	2.27785e-08	6.37889e-07	-0.0148699	0.662355	0.879818
ENSG00000198682	PAPSS2	8560.28	-0.0688414	0.0782522	0.555173	-0.534646	1.03663e-13	7.05825e-12	-0.0825766	0.0367704	0.234576
ENSG00000139641	ESYT1	7105.75	0.0704744	0.0786317	0.557017	0.52919	3.01756e-06	4.9957e-05	0.00843616	0.809164	0.938706
ENSG00000100221	JOSD1	2496.65	-0.070417	0.0788116	0.557847	-0.380853	1.43133e-06	2.5391e-05	-0.0587614	0.108205	0.414796
ENSG00000183386	FHL3	1483.61	-0.0702395	0.0794487	0.560282	-0.115847	0.119151	0.283878	-0.179544	0.000790233	0.0182172
ENSG00000066279	ASPM	239.647	0.0607738	0.0796495	0.56118	0.772245	1.60943e-06	2.84053e-05	0.0946923	0.0555968	0.295227
ENSG00000123374	CDK2	1212.8	0.0677834	0.0798549	0.562109	0.415093	8.5318e-06	0.000126745	-0.00546223	0.873454	0.960186
ENSG00000162298	SYVN1	1215.94	0.0700403	0.0800394	0.562631	0.387197	0.00039875	0.00346165	0.0223596	0.563112	0.834567
ENSG00000170214	ADRA1B	318.547	0.065517	0.0800279	0.562631	0.540114	0.00286607	0.0172767	0.0368917	0.359594	0.708025
ENSG00000188760	TMEM198	318.763	-0.059664	0.0804928	0.565039	-0.808734	2.43805e-05	0.000315606	-0.105559	0.0327732	0.218741
ENSG00000174371	EXO1	228.85	0.0692115	0.0809647	0.567335	0.668555	4.49872e-05	0.000537472	-0.00963354	0.802121	0.936934
ENSG00000205763	RP9P	195.138	-0.0692347	0.0810386	0.567567	-0.332995	0.00175176	0.0116365	-0.0278665	0.474641	0.786248
ENSG00000107798	LIPA	4328.3	-0.0696551	0.0811832	0.56832	-0.583478	3.5843e-13	2.23255e-11	-0.00757049	0.833191	0.946184
ENSG00000184205	TSPYL2	462.444	0.0665333	0.08132	0.568515	0.518867	2.37573e-06	4.01384e-05	0.0732606	0.0929732	0.382686
ENSG00000137135	ARHGEF39	157.667	0.0626025	0.0812916	0.568515	0.814461	0.000109022	0.00114895	0.0263487	0.501437	0.800767
ENSG00000213654	GPSM3	407.153	-0.0695233	0.0813227	0.568515	-0.24025	0.00721485	0.0362177	-0.0471034	0.254989	0.615118
ENSG00000100852	ARHGAP5	1854.83	0.0627236	0.0816347	0.569772	0.138549	0.152296	0.334715	0.324693	5.82024e-05	0.00246475
ENSG00000165633	VSTM4	282.704	0.0590996	0.0823798	0.570631	0.844478	1.39201e-10	6.06112e-09	0.0848642	0.071754	0.337039
ENSG00000158373	H2BC5	151.221	-0.0637045	0.0825897	0.570631	-0.879211	1.62365e-08	4.70823e-07	-0.0283595	0.45498	0.773568
ENSG00000180447	GAS1	1286.71	0.0676204	0.082458	0.570631	0.613717	1.98793e-08	5.64567e-07	0.0102897	0.78872	0.931203
ENSG00000101003	GINS1	513.956	0.0676544	0.0821785	0.570631	0.706163	6.3482e-06	9.70038e-05	0.0200571	0.597045	0.852744
ENSG00000162426	SLC45A1	111.781	0.0681291	0.0820916	0.570631	0.553133	0.000862701	0.00644937	5.24437e-05	0.998891	0.999421
ENSG00000103187	COTL1	16546.4	-0.0681322	0.0825571	0.570631	-0.125922	0.0586008	0.1733	-0.145908	0.00039672	0.0108336
ENSG00000163738	MTHFD2L	131.844	0.0674375	0.0826331	0.570631	0.487585	0.00178407	0.0118004	0.0126547	0.737552	0.910595
ENSG00000173320	STOX2	575.213	0.0633292	0.0825706	0.570631	NA	NA	NA	0.260254	0.000596464	0.0148481
ENSG00000134590	RTL8C	9639.37	-0.0681727	0.0825269	0.570631	-0.00982791	0.880037	0.943698	-0.179268	0.000731262	0.0172739
ENSG00000166170	BAG5	970.096	-0.0644272	0.0818953	0.570631	-0.250533	0.00399465	0.0226195	-0.0163507	0.661283	0.879172
ENSG00000278133	RP11-196G11.5	47.6678	-0.0579126	0.0821666	0.570631	-0.501669	0.00428339	0.0240001	-0.0370457	0.310285	0.667317
ENSG00000167775	CD320	894.442	0.0687602	0.0824487	0.570631	0.3034	0.00550383	0.0291231	0.0249563	0.506835	0.803269
ENSG00000182195	LDOC1	1894.3	-0.0634509	0.0829847	0.571726	-0.316782	2.69523e-05	0.000343457	-0.243365	0.000218758	0.00684076
ENSG00000122176	FMOD	1014.82	0.0689935	0.083203	0.571726	0.479742	6.95243e-05	0.00077753	0.00410617	0.908688	0.971928
ENSG00000251474	RPL32P3	69.8641	-0.0557534	0.0830422	0.571726	-0.425008	0.00353648	0.0205444	-0.0973631	0.0474416	0.270997
ENSG00000196305	IARS1	7130.78	-0.0646636	0.0832586	0.571814	-0.23797	0.000667628	0.00524214	-0.0408588	0.22409	0.581834
ENSG00000151923	TIAL1	1975.66	-0.0583805	0.083383	0.571934	-0.200095	0.00644694	0.0330557	-0.0198572	0.571693	0.840004
ENSG00000170390	DCLK2	904.403	-0.0687878	0.0836424	0.5732	-0.387522	4.93975e-07	9.74618e-06	-0.0184277	0.634267	0.869933
ENSG00000149503	INCENP	737.001	0.0612205	0.0840146	0.574435	1.00034	6.81455e-13	4.02783e-11	0.0411547	0.311332	0.668433
ENSG00000136235	GPNMB	2441.29	0.057951	0.0846361	0.574435	0.434309	4.80438e-05	0.000568509	0.380572	5.38872e-09	7.95068e-07
ENSG00000077147	TM9SF3	3432.75	0.0685898	0.0840499	0.574435	0.347841	0.000269618	0.00250501	0.0361018	0.32333	0.67863
ENSG00000111145	ELK3	951.453	0.0650845	0.0844175	0.574435	0.274057	0.000535718	0.00439523	0.014148	0.710765	0.900212
ENSG00000003249	DBNDD1	212.262	-0.0608679	0.0845759	0.574435	-0.122893	0.229528	0.438378	-0.353174	0.00015341	0.00518103
ENSG00000242125	SNHG3	530.039	-0.0639334	0.0847744	0.574435	-0.309391	0.00129886	0.00909334	-0.135116	0.0146799	0.137429
ENSG00000150995	ITPR1	882.003	0.0656656	0.0839846	0.574435	0.0319763	0.759232	0.87808	0.266815	0.000411734	0.0111914
ENSG00000147140	NONO	10062.6	0.0534737	0.0847243	0.574435	0.187289	0.00551052	0.0291252	0.0151318	0.643476	0.872491
ENSG00000055208	TAB2	1701.55	0.0683628	0.0846947	0.574435	0.234107	0.00653132	0.0334216	0.0940103	0.0313656	0.213737
ENSG00000134453	RBM17	1132.91	-0.0647639	0.0847065	0.574435	-0.209784	0.00665486	0.0339339	-0.0310447	0.42776	0.754681
ENSG00000169019	COMMD8	413.809	-0.0675459	0.0851845	0.576386	-0.706259	1.45756e-07	3.3081e-06	0.00831229	0.828635	0.945167
ENSG00000101846	STS	832.621	0.0637531	0.0854962	0.577617	0.869135	1.6993e-13	1.11337e-11	0.0408987	0.271129	0.628413
ENSG00000105854	PON2	1370.43	-0.0673693	0.0855337	0.577617	-0.421973	1.66806e-05	0.000228044	0.00127143	0.972626	0.991803
ENSG00000175727	MLXIP	2310.94	-0.0670435	0.0856691	0.578276	-0.765977	2.17028e-19	2.76562e-17	0.00358914	0.924977	0.97681
ENSG00000168003	SLC3A2	3697.37	-0.0681301	0.0857654	0.57867	-0.412203	0.000148889	0.00149643	-0.0140234	0.69824	0.89605
ENSG00000128309	MPST	2340.37	-0.0680259	0.0858804	0.579191	-0.257567	0.000766606	0.00587647	-0.052446	0.199876	0.551645
ENSG00000168259	DNAJC7	1400.74	-0.0672902	0.085971	0.579546	-0.324894	0.000115473	0.00120505	-0.0226606	0.555584	0.83202
ENSG00000165244	ZNF367	174.766	0.0657404	0.0862804	0.580898	0.958437	1.43757e-07	3.26807e-06	-0.0298865	0.450729	0.770915
ENSG00000134775	FHOD3	455.919	0.0643621	0.0862855	0.580898	0.435291	3.28802e-05	0.000408502	0.0802191	0.0855979	0.367676
ENSG00000162735	PEX19	1251.4	-0.0676652	0.0862678	0.580898	-0.221758	0.0051867	0.0279129	-0.0709628	0.0792466	0.354389
ENSG00000176209	SMIM19	321.843	0.0678529	0.0864051	0.580936	-0.00985033	0.915834	0.961667	0.198575	0.00221206	0.0382131
ENSG00000072364	AFF4	2196.56	0.0674746	0.0868763	0.582077	0.159307	0.0428149	0.138721	0.179163	0.0020146	0.0359515
ENSG00000213672	NCKIPSD	717.49	-0.0675125	0.0869735	0.582452	-0.250792	0.00334721	0.0196421	-0.0728722	0.100377	0.398236
ENSG00000144468	RHBDD1	806.374	0.0631289	0.0880514	0.586076	0.215411	0.00574295	0.0301472	0.0230547	0.55097	0.829494
ENSG00000099622	CIRBP	2767.82	-0.0668131	0.0882026	0.586828	0.0152944	0.819855	0.912184	-0.260095	7.34017e-05	0.00288251
ENSG00000108468	CBX1	2253.19	0.060552	0.0883785	0.587742	0.212157	0.00969589	0.0458549	0.0209035	0.561463	0.833769
ENSG00000166451	CENPN	624.967	0.0673007	0.0884859	0.587945	0.385091	7.98626e-05	0.00087277	0.0401143	0.302286	0.65992
ENSG00000132274	TRIM22	1293.74	0.0656747	0.0890231	0.590744	0.220429	0.00335007	0.0196505	0.178615	0.00161198	0.0311378
ENSG00000112742	TTK	234.428	0.0653304	0.0893355	0.59131	0.753296	2.5498e-06	4.27222e-05	-0.00204808	0.957363	0.985974
ENSG00000114209	PDCD10	569.099	-0.0668046	0.0893665	0.59131	-0.41655	0.000189218	0.00184437	-0.0262047	0.50499	0.802445
ENSG00000204428	LY6G5C	46.0115	0.0623723	0.0893422	0.59131	0.512726	0.00299073	0.0178595	0.00192349	0.955697	0.985009
ENSG00000239306	RBM14	1454.39	0.0670474	0.0896026	0.592276	0.544592	2.87801e-08	7.83836e-07	-0.0028506	0.937456	0.979892
ENSG00000112984	KIF20A	1227.25	0.0606088	0.0900455	0.593919	1.03785	3.2548e-25	8.37206e-23	-0.00689787	0.855804	0.953882
ENSG00000093144	ECHDC1	975.298	-0.0642547	0.0903703	0.594779	-0.233008	0.00610283	0.0316444	-0.033669	0.371438	0.717746
ENSG00000131747	TOP2A	1820.9	0.0590236	0.0907307	0.595868	0.984106	1.76417e-20	2.57941e-18	0.0845687	0.0613037	0.310286
ENSG00000109381	ELF2	600.643	-0.0660144	0.0910927	0.597318	-0.439652	1.04974e-05	0.000152519	0.00381612	0.918218	0.974934
ENSG00000085382	HACE1	327.125	-0.0642881	0.0911077	0.597318	-0.338519	0.00357217	0.0206912	-0.0894524	0.0499289	0.278715
ENSG00000167130	DOLPP1	565.518	0.0655356	0.0914332	0.598199	0.467071	0.000392141	0.00341923	0.0430763	0.259099	0.619064
ENSG00000113638	TTC33	289.674	0.0567453	0.091422	0.598199	0.330539	0.00373552	0.0214584	0.260194	0.000891408	0.0200211
ENSG00000148187	MRRF	649.867	-0.065941	0.091875	0.599563	-0.391508	1.30485e-05	0.000183445	-0.0520093	0.195404	0.546185
ENSG00000179029	TMEM107	147.921	0.0636283	0.0919762	0.599925	0.648624	0.000477449	0.00400711	-0.00510074	0.893901	0.968104
ENSG00000173905	GOLIM4	849.164	0.0624225	0.092311	0.600826	0.472679	2.04641e-05	0.000271746	0.0608735	0.161397	0.504052
ENSG00000196839	ADA	645.916	-0.0646959	0.0923632	0.600826	-0.243017	0.013585	0.0593569	-0.16212	0.00213781	0.0373201
ENSG00000106086	PLEKHA8	882.278	-0.0578363	0.0925125	0.600859	-0.953887	3.04071e-11	1.43171e-09	-0.0617444	0.117243	0.431565
ENSG00000100908	EMC9	391.262	0.0660225	0.0928857	0.60226	0.417866	0.000228871	0.00216554	0.0212979	0.584347	0.845441
ENSG00000085999	RAD54L	176.676	0.0627391	0.0929355	0.602328	0.900159	8.89793e-06	0.000131621	-0.0199941	0.605643	0.857524
ENSG00000155393	HEATR3	392.611	-0.0659417	0.0930541	0.602841	-0.244274	0.0108341	0.0498957	-0.0327079	0.411812	0.743144
ENSG00000138160	KIF11	635.237	0.0632646	0.093709	0.605347	0.883689	1.16959e-10	5.17375e-09	-0.0124223	0.74398	0.912994
ENSG00000002834	LASP1	43069.2	-0.0658522	0.0937181	0.605347	-0.346857	7.25852e-07	1.383e-05	-0.0574996	0.121738	0.439468
ENSG00000010278	CD9	3337.14	-0.0651988	0.0936301	0.605347	0.0112088	0.894762	0.951839	-0.329826	5.30585e-06	0.000351357
ENSG00000078018	MAP2	131.792	0.0519918	0.0937626	0.605378	0.590292	0.000205559	0.0019773	0.161039	0.0106948	0.114482
ENSG00000146109	ABT1	921.213	-0.0655894	0.0940836	0.607113	-0.297039	0.000628198	0.00501116	-0.043211	0.258077	0.61815
ENSG00000125445	MRPS7	1666.4	-0.0654922	0.0942149	0.607273	-0.268918	0.00186076	0.012203	-0.0600321	0.118648	0.434311
ENSG00000165501	LRR1	298.22	0.0647612	0.0942054	0.607273	0.279828	0.0105561	0.0489912	0.0147453	0.699557	0.896114
ENSG00000136682	CBWD2	224.084	-0.0650602	0.094394	0.607915	-0.31865	0.00618639	0.0320391	-0.0356387	0.373456	0.718513
ENSG00000087266	SH3BP2	861.696	-0.0649444	0.0951257	0.610569	-0.292615	0.00035235	0.00313326	-0.0889317	0.058085	0.301664
ENSG00000072121	ZFYVE26	1118.12	-0.064803	0.0950435	0.610569	-0.259392	0.00615942	0.0319233	-0.034552	0.374084	0.718888
ENSG00000148842	CNNM2	1213.48	0.0652317	0.0956852	0.611593	0.327678	0.00354967	0.0205952	0.0481889	0.204542	0.557438
ENSG00000140455	USP3	424.981	-0.0653324	0.0955536	0.611593	-0.256513	0.00462387	0.0255006	-0.0379546	0.346122	0.695469
ENSG00000174720	LARP7	252.138	0.0622763	0.095647	0.611593	0.0260601	0.77771	0.889299	0.246977	0.00166921	0.0315817
ENSG00000023902	PLEKHO1	2150.5	-0.0589045	0.095612	0.611593	-0.196235	0.00868295	0.04217	-0.0340677	0.337778	0.688139
ENSG00000157978	LDLRAP1	1766.43	-0.0633422	0.0958222	0.611865	-0.458653	7.77173e-08	1.88065e-06	-0.122799	0.00468146	0.0656036
ENSG00000065615	CYB5R4	408.834	-0.0628006	0.0959295	0.611865	-0.473836	6.92279e-05	0.000774874	-0.0748398	0.0939507	0.384314
ENSG00000125753	VASP	6340.36	-0.0645822	0.0959557	0.611865	-0.231017	0.000637966	0.00506652	-0.173597	0.000726952	0.0172288
ENSG00000162613	FUBP1	1473.84	0.0621469	0.0962466	0.612438	0.21576	0.00544685	0.0288987	0.0370197	0.320821	0.676444
ENSG00000259330	INAFM2	1256.34	-0.058295	0.096528	0.613431	-0.727492	3.25429e-10	1.31785e-08	-0.140088	0.00222154	0.0383279
ENSG00000168411	RFWD3	971.794	0.0588524	0.0966786	0.613646	0.303826	0.000806283	0.00612987	-0.00785719	0.821165	0.941835
ENSG00000253293	HOXA10	1242.28	-0.0632509	0.0971943	0.615577	-0.582868	4.75568e-11	2.19456e-09	-0.0175035	0.649384	0.873911
ENSG00000164919	COX6C	1531.06	-0.0640228	0.0973259	0.6159	-0.238541	0.0024901	0.0155171	-0.038021	0.338705	0.689403
ENSG00000167110	GOLGA2	1538.54	0.0593932	0.0977822	0.61625	0.510511	5.40752e-08	1.36317e-06	0.0966055	0.0454592	0.265045
ENSG00000065833	ME1	1535.13	-0.0644585	0.0976024	0.61625	-0.397208	9.51586e-06	0.000140016	-0.015731	0.654187	0.875658
ENSG00000227500	SCAMP4	2240.23	0.0646524	0.0978119	0.61625	0.411229	7.90279e-05	0.000865692	0.00832792	0.825668	0.944261
ENSG00000162066	AMDHD2	235.237	0.0635642	0.0977889	0.61625	0.539257	0.000179326	0.00176155	0.00990817	0.796605	0.934793
ENSG00000175854	SWI5	446.492	0.0624373	0.0974643	0.61625	0.336437	0.000581333	0.00468159	0.0802305	0.0832302	0.363657
ENSG00000184381	PLA2G6	82.2927	0.0623282	0.097851	0.61625	0.34322	0.00776421	0.0385436	0.0109114	0.758644	0.919608
ENSG00000115163	CENPA	216.173	0.0603293	0.0982294	0.617441	0.835455	3.49849e-07	7.16725e-06	0.01137	0.76769	0.92325
ENSG00000135269	TES	1693.28	-0.0560629	0.0998875	0.622069	-0.700607	5.7078e-15	4.63633e-13	-0.205379	0.000562972	0.0143494
ENSG00000111665	CDCA3	637.378	0.0569904	0.10005	0.622575	1.21035	1.11367e-24	2.66704e-22	-0.023049	0.544431	0.826215
ENSG00000175287	PHYHD1	376.848	-0.0637871	0.100368	0.624046	-0.296665	0.00482218	0.026339	-0.0226804	0.552714	0.830386
ENSG00000082641	NFE2L1	4294.25	0.0564868	0.100431	0.624123	0.522228	4.41219e-07	8.79272e-06	0.224241	0.000512179	0.013409
ENSG00000065911	MTHFD2	3784.91	-0.0638468	0.100675	0.624179	-0.616734	5.09778e-14	3.6499e-12	0.029483	0.432674	0.757751
ENSG00000235649	MXRA5Y	35.0924	0.0466357	0.100662	0.624179	0.839199	2.46253e-05	0.000318477	0.0113416	0.602365	NA
ENSG00000173163	COMMD1	883.92	-0.0611738	0.100758	0.6244	-0.294272	0.000965756	0.00709754	-0.0103853	0.779868	0.927806
ENSG00000180758	GPR157	144.79	-0.0546876	0.10098	0.624831	-0.64795	8.65417e-06	0.000128289	-0.104257	0.0418849	0.252374
ENSG00000027697	IFNGR1	677.673	0.0636352	0.100979	0.624831	0.323975	0.000411424	0.0035539	0.0331094	0.40511	0.738822
ENSG00000135048	CEMIP2	1973.79	-0.0635192	0.101307	0.626568	-0.296763	0.00127119	0.0089266	-0.0291313	0.438483	0.761435
ENSG00000139209	SLC38A4	407.17	0.0638064	0.101353	0.626599	0.342423	0.000203058	0.00195459	0.0158165	0.681206	0.887082
ENSG00000110801	PSMD9	169.097	0.0626251	0.101458	0.626789	0.335888	0.00916953	0.0440349	0.0233014	0.548247	0.828256
ENSG00000166949	SMAD3	3675.61	-0.0611552	0.101684	0.627621	0.0787126	0.264195	0.479132	-0.200376	8.26436e-05	0.00317168
ENSG00000152661	GJA1	7308.49	0.0514474	0.101867	0.627768	0.72644	9.07859e-18	9.85169e-16	0.338639	1.22524e-08	1.63879e-06
ENSG00000012048	BRCA1	150.375	0.0515719	0.102182	0.629109	0.959726	9.29546e-08	2.19209e-06	0.0750344	0.101449	0.401311
ENSG00000136240	KDELR2	11882.1	0.0631391	0.102214	0.629109	0.302566	1.63981e-05	0.000224624	0.0364057	0.328415	0.682176
ENSG00000185052	SLC24A3	386.839	0.0613966	0.102516	0.629465	0.547644	0.00053396	0.00438858	0.00707245	0.852164	0.953099
ENSG00000254614	AP003068.23	86.1628	-0.0544396	0.102721	0.630219	-0.343602	0.00873256	0.0423621	-0.127126	0.0230154	0.178481
ENSG00000120798	NR2C1	280.69	-0.0634362	0.102818	0.630307	-0.33376	0.00145066	0.0100148	-0.01814	0.639233	0.870592
ENSG00000177189	RPS6KA3	1604.08	-0.0622152	0.103011	0.630733	-0.29085	0.00397173	0.0225265	-0.120735	0.0120626	0.122063
ENSG00000149596	JPH2	2867.3	-0.0584136	0.103124	0.630918	-0.470087	7.37002e-08	1.79596e-06	-0.19251	0.0013701	0.0274203
ENSG00000159200	RCAN1	1457.94	0.0605796	0.103299	0.631413	0.316232	4.24655e-05	0.000510689	0.00941353	0.790607	0.932154
ENSG00000168214	RBPJ	1714.02	-0.0630796	0.103329	0.631413	0.0622646	0.484586	0.688231	-0.201287	0.00112214	0.0237602
ENSG00000182831	C16orf72	1651.5	-0.0610858	0.103547	0.631986	-0.256941	0.00440747	0.0245665	-0.0195144	0.599588	0.854169
ENSG00000105135	ILVBL	1534.79	0.0630929	0.10394	0.63237	0.432926	6.04987e-05	0.000689924	0.00433547	0.907225	0.971059
ENSG00000153214	TMEM87B	926.564	0.0627602	0.103896	0.63237	0.303889	0.00110658	0.00797635	0.0225666	0.561762	0.83401
ENSG00000071246	VASH1	652.91	-0.0618149	0.103851	0.63237	-0.263505	0.00459284	0.0253555	-0.0226175	0.552895	0.83045
ENSG00000064199	SPA17	193.71	0.0610365	0.103829	0.63237	0.282987	0.00959958	0.0455545	0.0478794	0.248612	0.608091
ENSG00000152229	PSTPIP2	266.893	0.0627121	0.104327	0.634214	0.428302	0.000860267	0.00643463	0.00911441	0.812419	0.939673
ENSG00000176171	BNIP3	901.398	-0.0566515	0.104615	0.634733	-0.212991	0.00931052	0.0445021	-0.011543	0.756041	0.918798
ENSG00000196465	MYL6B	1691.63	0.0629131	0.104892	0.635629	0.237588	0.00173392	0.011551	0.0831036	0.0560974	0.296435
ENSG00000174652	ZNF266	350.216	-0.0615598	0.10503	0.63596	-0.506723	3.31811e-05	0.000410771	-0.0326466	0.410695	0.742058
ENSG00000088854	C20orf194	1250.09	-0.0625109	0.105301	0.636746	-0.505384	9.06307e-08	2.14822e-06	0.010115	0.78849	0.931012
ENSG00000181222	POLR2A	5251.83	0.0610602	0.105326	0.636746	0.265947	0.0043526	0.0243094	0.115692	0.0215201	0.172021
ENSG00000110315	RNF141	1979.75	-0.0614683	0.105707	0.637034	-0.623619	8.27316e-11	3.74314e-09	-0.0226383	0.539584	0.823407
ENSG00000011485	PPP5C	1366.95	0.0607508	0.105587	0.637034	0.333819	8.32799e-05	0.00090584	0.00460711	0.899034	0.968583
ENSG00000196504	PRPF40A	1053.9	0.0602969	0.10563	0.637034	0.297237	0.00038714	0.00338492	0.142169	0.0105256	0.113593
ENSG00000005700	IBTK	1523.55	-0.0624269	0.10548	0.637034	-0.325573	0.000650723	0.00514138	-0.0232557	0.54196	0.824791
ENSG00000123600	METTL8	339.474	0.0625309	0.105518	0.637034	-0.12818	0.156926	0.341378	0.221625	0.00119979	0.0248941
ENSG00000213246	SUPT4H1	40.8767	-0.0566638	0.105579	0.637034	-0.416312	0.0090948	0.0437779	-0.00802669	0.809793	0.938932
ENSG00000111276	CDKN1B	1121.19	-0.0616214	0.106659	0.640501	-0.370127	4.3799e-05	0.000524908	-0.0429152	0.284761	0.643606
ENSG00000105649	RAB3A	81.5405	0.0592179	0.106833	0.641049	0.454275	0.00458694	0.025333	0.016177	0.665839	0.881479
ENSG00000129657	SEC14L1	2284.5	-0.061988	0.106933	0.641386	-0.388064	4.81438e-07	9.53947e-06	-0.0148343	0.665973	0.881504
ENSG00000178927	CYBC1	1130.27	0.0614759	0.107105	0.641919	0.312861	0.000725799	0.00561948	0.0143508	0.696127	0.89519
ENSG00000116459	ATP5PB	4572.3	-0.0596794	0.107509	0.643578	-0.286898	8.74062e-05	0.000946276	-0.0156329	0.677755	0.885584
ENSG00000101353	MROH8	76.0073	0.0594094	0.107701	0.643971	0.40057	0.00794796	0.0393126	0.01464	0.687617	0.890048
ENSG00000116704	SLC35D1	686.48	0.061204	0.108003	0.645138	0.528675	2.36215e-07	5.08686e-06	0.0244135	0.521088	0.811643
ENSG00000257093	DENND11	476.745	-0.0549234	0.108599	0.645831	-0.845135	1.95915e-10	8.32188e-09	-0.0662751	0.112453	0.423219
ENSG00000162433	AK4	192.073	-0.0438804	0.108491	0.645831	-0.782963	4.79707e-05	0.000568509	-0.21586	0.00313107	0.0495436
ENSG00000141503	MINK1	2689.65	-0.0620239	0.108421	0.645831	-0.219783	0.0041361	0.0233065	-0.0878003	0.0508178	0.280776
ENSG00000143079	CTTNBP2NL	938.664	0.0599994	0.108315	0.645831	0.232523	0.00531685	0.0284371	0.178723	0.00145022	0.0286877
ENSG00000172935	MRGPRF	3361.82	0.0612497	0.109463	0.646731	0.788146	3.9869e-13	2.45036e-11	-0.0363194	0.349574	0.699416
ENSG00000074590	NUAK1	1298.01	-0.0595445	0.108879	0.646731	-0.512086	5.42618e-10	2.1112e-08	-0.0559411	0.163827	0.50766
ENSG00000178999	AURKB	709.249	0.0608734	0.108967	0.646731	0.723858	2.12246e-07	4.61361e-06	-0.0212466	0.575063	0.8409
ENSG00000138759	FRAS1	3702.11	0.0494832	0.109727	0.646731	0.543461	3.88457e-06	6.26675e-05	0.22511	0.00122297	0.0253003
ENSG00000119682	AREL1	1386.33	-0.0617568	0.109621	0.646731	-0.35768	1.56673e-05	0.000215251	-0.0354033	0.338615	0.689323
ENSG00000197958	RPL12	24385.2	-0.0592863	0.10955	0.646731	-0.29323	2.68079e-05	0.000342559	-0.0130659	0.725611	0.906092
ENSG00000158711	ELK4	729.748	-0.0609937	0.109622	0.646731	-0.45089	0.000131851	0.00134564	-0.0170363	0.66004	0.879172
ENSG00000115365	LANCL1	1175.81	0.0607669	0.109469	0.646731	0.307096	0.000742428	0.00572589	0.0132528	0.725322	0.906082
ENSG00000149218	ENDOD1	2925.43	0.0554199	0.108975	0.646731	0.278995	0.00228173	0.0144652	-0.0025632	0.939332	0.980416
ENSG00000068001	HYAL2	644.576	0.0617583	0.109644	0.646731	0.342477	0.00263051	0.0162535	0.0172224	0.649692	0.873911
ENSG00000173674	EIF1AX	1190.01	-0.0613615	0.109184	0.646731	-0.274986	0.00276418	0.0168693	-0.0278916	0.459923	0.776992
ENSG00000013288	MAN2B2	1752.72	0.0575121	0.108877	0.646731	0.278329	0.00683281	0.0346614	0.207831	0.000769519	0.0178343
ENSG00000113916	BCL6	765.975	0.061781	0.109307	0.646731	0.261398	0.00454082	0.0251183	0.0464382	0.241643	0.600882
ENSG00000100284	TOM1	1110.8	0.0580727	0.110046	0.648111	0.255082	0.0018991	0.0123959	0.0114709	0.760208	0.920095
ENSG00000109805	NCAPG	585.781	0.057688	0.110371	0.648963	0.985175	7.42769e-14	5.18445e-12	-0.0137304	0.721035	0.904133
ENSG00000158023	CFAP251	240.199	0.0535823	0.110534	0.649379	0.122501	0.267429	0.482288	0.372729	1.45936e-06	0.000115967
ENSG00000140650	PMM2	1576.41	-0.0560598	0.11108	0.651025	-0.207799	0.00964376	0.0457173	-0.0198281	0.591207	0.84964
ENSG00000166598	HSP90B1	11666.2	0.0567646	0.11123	0.65107	0.523062	1.78125e-07	3.965e-06	0.136905	0.00306785	0.0489363
ENSG00000117399	CDC20	1802.45	0.0569151	0.111539	0.651425	1.13637	9.23023e-22	1.56351e-19	-0.0772035	0.0640353	0.317
ENSG00000170456	DENND5B	448.34	-0.0606592	0.111757	0.651425	-0.79143	6.27811e-09	1.97739e-07	0.0367623	0.353879	0.703764
ENSG00000170153	RNF150	1318.96	0.0612591	0.111539	0.651425	-0.108597	0.167392	0.355999	0.242968	0.000444307	0.011909
ENSG00000135482	ZC3H10	221.959	0.0612843	0.11165	0.651425	0.343544	0.00390609	0.0222359	0.0120946	0.753332	0.917818
ENSG00000103485	QPRT	5689.61	0.06105	0.111887	0.651721	0.303882	0.00050789	0.00421673	0.0415717	0.22075	0.578255
ENSG00000171502	COL24A1	15.2605	-0.0440695	0.112015	0.651721	-0.551266	0.00270911	0.0166208	-0.00378411	0.843939	NA
ENSG00000004455	AK2	2424.44	-0.0604288	0.11194	0.651721	-0.188934	0.00803517	0.0396619	-0.0691946	0.0749142	0.344809
ENSG00000198846	TOX	845.719	-0.0576134	0.112123	0.651762	-0.992185	1.40994e-23	2.923e-21	0.0261925	0.486065	0.793378
ENSG00000165406	MARCHF8	1572.48	-0.0604027	0.112378	0.65199	-0.425103	6.95479e-06	0.000105691	-0.0492019	0.186897	0.537188
ENSG00000118257	NRP2	3256.22	0.0511861	0.11293	0.653516	0.904509	2.3667e-09	8.1572e-08	0.0941355	0.0400148	0.246451
ENSG00000154305	MIA3	736.056	0.0494691	0.113116	0.654342	0.5913	5.54967e-07	1.08265e-05	0.311555	3.36399e-05	0.00162882
ENSG00000179889	PDXDC1	3108.09	-0.0566497	0.113484	0.654976	-0.276289	0.000130911	0.00133866	-0.00875219	0.798482	0.935567
ENSG00000065491	TBC1D22B	536.341	-0.0602201	0.113684	0.655151	-0.364797	0.000665966	0.00523501	0.00173669	0.963257	0.988052
ENSG00000110108	TMEM109	3679.34	0.0598941	0.113833	0.655341	0.337058	0.000574221	0.00464798	0.00641489	0.85432	0.953615
ENSG00000213923	CSNK1E	1279.9	-0.0606467	0.113897	0.655341	-0.183938	0.0125347	0.0558105	-0.1496	0.00163513	0.0313215
ENSG00000132823	OSER1	894.187	-0.0603238	0.114165	0.655489	-0.3144	0.000403872	0.00349955	-0.0173607	0.640678	0.871561
ENSG00000257815	PRANCR	49.6084	-0.0522261	0.114198	0.655489	-0.469182	0.00523247	0.0280722	-0.0164842	0.644454	0.872517
ENSG00000134910	STT3A	7184.94	0.0605961	0.114637	0.655832	0.405455	1.81432e-05	0.000245383	0.0223171	0.480866	0.79104
ENSG00000167615	LENG8	1382.71	-0.0605455	0.114694	0.655832	-0.297427	0.000669493	0.00525382	-0.0359036	0.371743	0.71789
ENSG00000139505	MTMR6	936.642	0.0600173	0.114626	0.655832	0.277554	0.00254122	0.015786	0.020234	0.597091	0.852744
ENSG00000132141	CCT6B	51.2545	-0.0535111	0.114487	0.655832	-0.471617	0.0026146	0.0161696	-0.0227037	0.509079	0.804746
ENSG00000239332	LINC01119	55.7254	-0.0539035	0.114636	0.655832	-0.397223	0.00465657	0.0255805	-0.028658	0.392824	NA
ENSG00000108561	C1QBP	3564.14	-0.0556326	0.114765	0.65594	-0.241706	0.00065819	0.00518857	-0.0137644	0.707606	0.899441
ENSG00000071889	FAM3A	1007.21	0.0599836	0.11504	0.656286	0.406461	4.92846e-05	0.000577305	-0.00182058	0.961136	0.987826
ENSG00000169714	CNBP	5622.49	-0.0521505	0.115148	0.656476	-0.182557	0.00963585	0.0456954	-0.0190707	0.598041	0.853469
ENSG00000164733	CTSB	14527.8	0.0563967	0.115444	0.657854	0.231749	0.00772919	0.0384246	0.28264	8.78566e-09	1.21824e-06
ENSG00000106484	MEST	20974.4	0.0578147	0.115642	0.658005	0.114829	0.140833	0.317406	0.274053	6.19987e-07	5.62007e-05
ENSG00000166803	PCLAF	72.4947	0.053321	0.11562	0.658005	0.857531	5.72738e-05	0.000658009	0.00565301	0.875704	0.961293
ENSG00000117868	ESYT2	3304.49	-0.0593357	0.115575	0.658005	-0.0631122	0.43296	0.645258	-0.137733	0.00105382	0.0227776
ENSG00000102796	DHRS12	68.2341	-0.0580016	0.115625	0.658005	-0.392046	0.00930272	0.0444802	-0.00585942	0.871083	0.959505
ENSG00000167767	KRT80	424.016	-0.0537586	0.115789	0.658594	-0.371672	0.00221031	0.0140896	-0.231133	0.000165123	0.00550778
ENSG00000100263	RHBDD3	386.757	0.0591061	0.116084	0.658937	0.445854	0.000374924	0.00330437	0.0351815	0.368243	0.714639
ENSG00000169692	AGPAT2	1170.96	-0.0578863	0.116421	0.659679	0.0428459	0.559683	0.744993	-0.39238	7.03044e-07	6.28968e-05
ENSG00000197343	ZNF655	852.314	-0.0589312	0.116578	0.659679	-0.321822	0.000829476	0.00626957	-0.00477944	0.898642	0.968538
ENSG00000167969	ECI1	987.207	-0.0586887	0.116743	0.66009	-0.203479	0.0106465	0.0492768	-0.0316461	0.414358	0.745645
ENSG00000155660	PDIA4	5015.21	0.0522088	0.117179	0.661639	1.02591	3.77039e-18	4.29268e-16	0.0242348	0.48998	0.795212
ENSG00000167703	SLC43A2	798.784	0.0537078	0.11815	0.66354	0.659635	2.75877e-05	0.000349948	0.0839869	0.0591902	0.303915
ENSG00000130193	THEM6	438.477	0.0597686	0.118344	0.66354	0.431996	0.00033906	0.00303841	-0.000265341	0.994448	0.998459
ENSG00000143870	PDIA6	11813.6	0.0577251	0.118568	0.66354	0.29909	0.000413423	0.00356674	0.0105027	0.749715	0.916304
ENSG00000140299	BNIP2	1459.5	-0.059724	0.118564	0.66354	-0.315133	0.000840479	0.00633781	-0.043946	0.25569	0.616067
ENSG00000167705	RILP	233.523	0.0589508	0.118474	0.66354	0.435677	0.00155663	0.0106053	0.0144371	0.706648	0.899089
ENSG00000163818	LZTFL1	399.561	-0.0554632	0.118192	0.66354	-0.115446	0.224959	0.432722	-0.259464	0.00055193	0.0141749
ENSG00000151287	TEX30	189.928	0.0556465	0.118101	0.66354	0.359349	0.00575285	0.0301878	0.0529912	0.208139	0.563129
ENSG00000178882	RFLNA	249.884	-0.0559168	0.118364	0.66354	-0.0326077	0.659382	NA	-0.175341	0.00213826	0.0373201
ENSG00000166073	GPR176	5561.79	-0.0567387	0.119189	0.665551	-0.154352	0.0272295	0.0996885	-0.252455	9.42329e-06	0.0005683
ENSG00000168564	CDKN2AIP	385.565	-0.0595909	0.119176	0.665551	-0.269871	0.0054392	0.0288802	-0.0245852	0.53039	0.817554
ENSG00000069956	MAPK6	3400.57	-0.0542432	0.119467	0.666548	-0.850141	1.07588e-15	9.45821e-14	-0.0479951	0.206682	0.560874
ENSG00000157227	MMP14	6812.68	0.055277	0.119542	0.666548	0.652594	1.8628e-07	4.12669e-06	0.03049	0.420346	0.749911
ENSG00000177706	FAM20C	1616.21	0.0589295	0.120096	0.668001	0.467677	4.76086e-07	9.4469e-06	0.0164576	0.667755	0.882048
ENSG00000172399	MYOZ2	115.152	0.0445479	0.120156	0.668001	0.0600784	0.376685	NA	0.273196	0.000674012	0.0162015
ENSG00000079482	OPHN1	230.619	-0.0557366	0.120196	0.668001	-0.296691	0.00973153	0.0459765	-0.110971	0.0271775	0.197176
ENSG00000168393	DTYMK	1275.96	0.0585571	0.120572	0.668351	0.633566	5.63785e-10	2.17527e-08	-0.0069657	0.847858	0.951616
ENSG00000115295	CLIP4	924.724	0.0592574	0.120716	0.668704	-0.0770359	0.328866	0.547715	0.191147	0.00225821	0.0387134
ENSG00000031698	SARS1	6099.04	-0.0565341	0.12084	0.669148	-0.219612	0.00152249	0.0104466	-0.0358391	0.318772	0.675382
ENSG00000212724	KRTAP2-3	24.148	-0.0363445	0.120935	0.669192	-0.460986	0.00469548	0.0257076	-0.0160092	0.477841	NA
ENSG00000100479	POLE2	114.002	0.0571845	0.120984	0.669219	0.503984	0.00315127	0.0187216	-0.00111197	0.976506	0.993644
ENSG00000130150	MOSPD2	529.421	-0.0590923	0.121217	0.669781	-0.489281	1.75539e-06	3.07082e-05	0.0127506	0.740004	0.911859
ENSG00000184545	DUSP8	331.802	-0.0534084	0.121359	0.669841	-0.864348	2.51605e-07	5.35191e-06	-0.0101528	0.790725	0.932154
ENSG00000143578	CREB3L4	100.004	0.0531275	0.121378	0.669841	0.347363	0.00874432	0.0423791	0.0440694	0.259146	0.619064
ENSG00000149451	ADAM33	1129.86	-0.0584975	0.121657	0.670278	-0.260045	0.00519472	0.0279452	-0.054403	0.19527	0.546026
ENSG00000196456	ZNF775	167.445	0.0566295	0.122213	0.671162	0.783126	2.15631e-05	0.000284166	-0.0147795	0.700636	0.896467
ENSG00000050405	LIMA1	4461.12	-0.0573185	0.123037	0.673753	-0.316477	1.20217e-05	0.000170737	-0.0108325	0.766265	0.922838
ENSG00000132424	PNISR	431.926	-0.0587321	0.123177	0.673795	-0.302742	0.00159403	0.0108005	-0.0185018	0.633016	0.869399
ENSG00000185432	METTL7A	672.896	0.0586468	0.123385	0.674206	0.542763	1.85883e-05	0.000249701	-0.0158471	0.671955	0.88345
ENSG00000173581	CCDC106	509.157	0.058481	0.123796	0.675488	0.2726	0.00539284	0.0287482	0.0615052	0.141044	0.47024
ENSG00000198743	SLC5A3	1721.26	0.0506807	0.12514	0.67955	0.508795	3.47929e-06	5.67889e-05	0.129309	0.0106378	0.114213
ENSG00000125304	TM9SF2	3694.15	0.0583565	0.124991	0.67955	0.331921	2.14802e-05	0.000283612	0.0395005	0.289812	0.64862
ENSG00000119917	IFIT3	1223.88	0.0472616	0.12532	0.67955	0.249741	0.0168011	0.0695993	0.281823	0.000297492	0.00873656
ENSG00000185650	ZFP36L1	8401.67	-0.0548579	0.125592	0.67955	-0.202744	0.00297788	0.0178134	-0.0255514	0.499369	0.799708
ENSG00000176022	B3GALT6	1085.59	-0.0567918	0.12533	0.67955	0.0176973	0.82433	0.914313	-0.164096	0.000872372	0.0196742
ENSG00000105676	ARMC6	1209.66	-0.0565323	0.126729	0.682241	0.0702035	0.379835	0.598274	-0.16619	0.00173084	0.032216
ENSG00000163902	RPN1	10573.4	0.0567578	0.126917	0.682771	0.33429	0.000511395	0.0042433	-0.00168431	0.961564	0.987918
ENSG00000091262	ABCC6	39.2757	0.0399672	0.126915	0.682771	0.125689	0.258276	0.473365	0.21294	0.00288165	0.0468451
ENSG00000163527	STT3B	3046.29	0.0542694	0.128204	0.686554	0.300278	0.000381134	0.0033506	-0.00399925	0.91006	0.972189
ENSG00000119537	KDSR	910.723	0.0517748	0.128283	0.686723	0.204489	0.00913983	0.0439281	0.00925699	0.804066	0.936956
ENSG00000136897	MRPL50	610.989	-0.0572783	0.12846	0.686805	-0.378872	0.000122116	0.00126393	-0.0290385	0.460461	0.777448
ENSG00000160908	ZNF394	290.823	-0.0576457	0.128476	0.686805	-0.258178	0.0100899	0.0472676	-0.0331784	0.400473	0.735853
ENSG00000076003	MCM6	2037.47	0.054945	0.128921	0.687741	0.659605	9.96331e-13	5.76626e-11	0.0344399	0.299547	0.657388
ENSG00000165678	GHITM	4095.38	-0.0530727	0.129291	0.687911	-0.230006	0.00244466	0.015275	-0.0153082	0.661986	0.879588
ENSG00000212907	MT-ND4L	14890.9	-0.0564972	0.130039	0.689646	-0.548927	1.28612e-09	4.64004e-08	-0.0114999	0.758813	0.919608
ENSG00000007968	E2F2	101.44	-0.0518349	0.130074	0.689646	0.143606	0.204489	0.406625	-0.468564	5.29117e-05	0.00229097
ENSG00000261625	RP11-554A11.4	51.5167	0.0476607	0.130043	0.689646	0.68414	0.000894574	0.00663824	0.00278153	0.932049	0.978623
ENSG00000164741	DLC1	2654.68	-0.0570977	0.130247	0.68989	-0.370123	2.27908e-06	3.86054e-05	-0.0340847	0.376288	0.721286
ENSG00000185651	UBE2L3	3901.44	0.0423129	0.130406	0.68989	0.179523	0.0107235	0.0495508	-0.00250165	0.936487	0.979738
ENSG00000121005	CRISPLD1	552.216	0.0509353	0.130576	0.690551	NA	NA	NA	0.21549	0.000695289	0.0166537
ENSG00000013441	CLK1	288.164	-0.0549075	0.130989	0.691366	-0.468706	0.000158128	0.00158015	-0.0332259	0.405034	0.738822
ENSG00000164236	ANKRD33B	614.23	-0.0512034	0.131126	0.691548	-0.43947	1.6519e-05	0.000226058	-0.120143	0.0161898	0.144319
ENSG00000176087	SLC35A4	3861.65	-0.0571107	0.131127	0.691548	-0.193971	0.00785115	0.0388918	-0.090906	0.028649	0.203345
ENSG00000160613	PCSK7	1284.7	-0.0556851	0.131359	0.692057	-0.0547354	0.514253	0.710037	-0.236333	0.000384499	0.0105605
ENSG00000158406	H4C8	89.2662	-0.0479132	0.131936	0.692415	-1.13691	3.41313e-07	7.00271e-06	0.0154453	0.669538	0.882706
ENSG00000164904	ALDH7A1	2168.01	0.0567248	0.131543	0.692415	0.337811	1.84441e-05	0.000248727	0.0590021	0.116842	0.430908
ENSG00000081791	DELE1	1279.99	-0.0567786	0.131871	0.692415	-0.243665	0.00166438	0.0111899	-0.0982935	0.0145424	0.136707
ENSG00000092470	WDR76	367.676	0.0540522	0.132402	0.693962	0.971336	1.5052e-10	6.49293e-09	-0.0408304	0.316109	0.673445
ENSG00000136492	BRIP1	229.555	0.0538973	0.132589	0.694189	0.573335	0.000132148	0.00134767	0.0138127	0.71836	0.902705
ENSG00000071051	NCK2	2631.32	-0.0568165	0.132543	0.694189	-0.240497	0.00333033	0.0195595	-0.0655096	0.0901378	0.377653
ENSG00000155096	AZIN1	4341.25	-0.0561186	0.132851	0.695126	-0.266354	0.00170941	0.0114183	-0.018528	0.629348	0.868586
ENSG00000148180	GSN	9267.06	0.054904	0.133005	0.695454	0.494252	3.47133e-08	9.29032e-07	0.0551716	0.129084	0.452348
ENSG00000130165	ELOF1	1480.7	-0.050481	0.132969	0.695454	0.0878025	0.247818	0.460527	-0.14605	0.00179438	0.0330249
ENSG00000104643	MTMR9	890.968	-0.0551077	0.133089	0.695528	-0.547314	1.5028e-06	2.66248e-05	-0.0301451	0.403857	0.738354
ENSG00000148671	ADIRF	383.824	-0.0434459	0.13339	0.696092	-0.376605	1.46605e-05	0.000203026	-0.0160844	0.445543	NA
ENSG00000168288	MMADHC	2443.69	-0.0563564	0.133445	0.696092	-0.371751	0.000110316	0.0011617	-0.0391021	0.321331	0.676912
ENSG00000062725	APPBP2	1903.27	-0.0560374	0.133441	0.696092	-0.323653	0.000802674	0.00611918	-0.0691296	0.089174	0.375047
ENSG00000064703	DDX20	657.511	-0.0542493	0.133395	0.696092	-0.246379	0.00991512	0.0466535	-0.00782438	0.834594	0.946485
ENSG00000117650	NEK2	289.33	0.0546773	0.134153	0.697881	0.699836	1.98081e-07	4.3534e-06	-0.0105711	0.783243	0.928006
ENSG00000221926	TRIM16	365.404	-0.0527196	0.134683	0.699715	-0.516693	3.39969e-07	6.98546e-06	-0.0383752	0.342401	0.692527
ENSG00000078399	HOXA9	187.405	-0.0536889	0.134689	0.699715	-0.510143	3.58415e-05	0.000440565	-0.00999436	0.783091	0.928006
ENSG00000108799	EZH1	458.317	-0.0563964	0.134846	0.700291	-0.240749	0.00583132	0.0304959	-0.0367499	0.358805	0.707606
ENSG00000169251	NMD3	1402.11	-0.0562535	0.135144	0.700886	-0.337866	0.000215618	0.00206262	-0.0190224	0.611914	0.86063
ENSG00000105429	MEGF8	2163.52	0.0511136	0.135081	0.700886	0.38215	0.000330863	0.00297671	0.123018	0.0206507	0.167349
ENSG00000107562	CXCL12	5487.43	0.0464052	0.13537	0.701206	0.875378	1.76252e-27	6.2773e-25	0.171077	6.95005e-05	0.00277567
ENSG00000149131	SERPING1	1088.82	0.0562046	0.135724	0.701751	0.291424	0.00188381	0.0123251	0.0326109	0.406266	0.739556
ENSG00000117691	NENF	1289.9	-0.0559795	0.13596	0.702735	-0.248683	0.00165829	0.0111651	-0.0684585	0.117235	0.431565
ENSG00000089041	P2RX7	51.4538	0.0456997	0.136044	0.702931	0.542153	0.00297936	0.0178146	0.0279285	0.443956	0.76605
ENSG00000172830	SSH3	1043.55	0.051855	0.136527	0.704712	0.227142	0.00543063	0.0288457	0.00965585	0.795576	0.934073
ENSG00000079246	XRCC5	8412.88	0.0471678	0.13661	0.704892	0.244256	0.000551448	0.00449244	-0.00848268	0.797845	0.935273
ENSG00000136783	NIPSNAP3A	856.249	-0.0558297	0.136941	0.704948	-0.527736	6.36668e-07	1.22654e-05	0.00827413	0.829311	0.945255
ENSG00000204576	PRR3	370.068	-0.0540295	0.136909	0.704948	0.0465667	0.61383	0.783505	-0.333339	4.19344e-06	0.000286107
ENSG00000176986	SEC24C	4233.37	-0.0555832	0.136808	0.704948	-0.0668508	0.346438	0.56515	-0.135977	0.000997116	0.0218543
ENSG00000172260	NEGR1	309.849	0.0488812	0.137214	0.705403	0.516108	1.86062e-06	3.21043e-05	0.0434337	0.282148	0.640164
ENSG00000260400	RP11-119F7.5	24.6877	-0.0452472	0.137398	0.705718	-0.576204	0.00221346	0.0141027	0.00526862	0.866681	NA
ENSG00000135334	AKIRIN2	1222.2	-0.0477446	0.137414	0.705718	-0.23099	0.00229027	0.0145127	0.00652337	0.8535	0.953341
ENSG00000113312	TTC1	1292.2	-0.0519122	0.137545	0.706153	-0.22087	0.00502528	0.0272538	-0.0138288	0.711087	0.900212
ENSG00000166130	IKBIP	1624.05	0.0523125	0.137845	0.70721	0.21476	0.0103687	0.0483169	0.0179918	0.622458	0.865725
ENSG00000141736	ERBB2	2558.3	0.0557974	0.138016	0.707278	0.344292	0.00071891	0.00557547	0.0132111	0.730597	0.908635
ENSG00000171703	TCEA2	927.411	-0.0549642	0.138008	0.707278	-0.245961	0.00528578	0.0283036	-0.021533	0.56555	0.836235
ENSG00000155755	TMEM237	759.258	0.0545382	0.138387	0.708054	0.21392	0.00879771	0.04258	0.0217349	0.576836	0.841974
ENSG00000124222	STX16	803.715	-0.0554523	0.138614	0.708074	-0.357564	0.000161788	0.00161092	-0.0225506	0.560639	0.833502
ENSG00000162441	LZIC	843.734	0.0545304	0.138935	0.708297	-0.0527837	0.534968	0.72608	0.157532	0.00216571	0.0375886
ENSG00000079950	STX7	1340.44	-0.0555827	0.139059	0.70869	-0.316885	0.000629389	0.00501561	-0.0254404	0.499614	0.799708
ENSG00000196396	PTPN1	2044.58	-0.0554428	0.139318	0.70954	-0.0577395	0.430536	0.642887	-0.142591	0.00239496	0.0405433
ENSG00000100234	TIMP3	21417.1	0.0553124	0.139793	0.711246	0.708606	1.85884e-13	1.19534e-11	-0.0444663	0.247666	0.606951
ENSG00000025772	TOMM34	1041.83	0.0541712	0.140079	0.711993	0.339974	4.3513e-05	0.00052193	-0.00240394	0.94937	0.983062
ENSG00000090905	TNRC6A	989.533	-0.0532139	0.140592	0.712231	-0.544402	3.78336e-09	1.24824e-07	-0.0272069	0.48366	0.792836
ENSG00000175416	CLTB	2870.78	-0.055181	0.140503	0.712231	-0.284247	0.000116307	0.00121169	-0.0771247	0.0588565	0.303417
ENSG00000164889	SLC4A2	4424.2	0.0546067	0.140555	0.712231	0.34048	0.000435142	0.00371489	0.0534896	0.183052	0.532138
ENSG00000154447	SH3RF1	927.008	-0.0493829	0.140472	0.712231	-0.273354	0.000521029	0.00430535	-0.259893	0.000245792	0.0074784
ENSG00000063587	ZNF275	1003.25	-0.0547038	0.140874	0.713087	-0.271293	0.00130147	0.00910703	-0.0300759	0.406531	0.739839
ENSG00000178202	POGLUT3	2121.24	0.0548854	0.141735	0.715179	0.468092	1.04669e-07	2.43934e-06	0.0175832	0.632602	0.869399
ENSG00000198034	RPS4X	37411.9	-0.0539143	0.142445	0.715904	-0.286258	6.9231e-05	0.000774874	-0.020399	0.574316	0.840832
ENSG00000187266	EPOR	451.438	0.0494756	0.142601	0.715904	0.687449	0.000117183	0.0012163	0.0314018	0.410376	0.74174
ENSG00000103249	CLCN7	2194.02	0.0549637	0.142197	0.715904	0.344748	0.000932693	0.00688039	0.00761993	0.838547	0.947706
ENSG00000151553	FAM160B1	988.75	-0.0543927	0.142143	0.715904	-0.310041	0.00110752	0.00797899	-0.0511022	0.204872	0.557909
ENSG00000150401	DCUN1D2	263.248	-0.0488719	0.142628	0.715904	-0.343583	0.00327949	0.0193181	-0.106741	0.0368525	0.234829
ENSG00000198087	CD2AP	485.68	-0.054606	0.142207	0.715904	-0.303437	0.0039866	0.0225924	-0.0313297	0.43053	0.756063
ENSG00000181938	GINS3	191.459	0.0546875	0.14259	0.715904	0.402173	0.00595292	0.0310266	-0.00784364	0.837971	0.947213
ENSG00000136319	TTC5	437.225	0.0532931	0.142246	0.715904	0.243639	0.00900606	0.0434366	0.0768924	0.0813191	0.359045
ENSG00000261786	RP4-555D20.2	91.3386	-0.0435301	0.142882	0.716472	-0.551927	0.000191849	0.00185958	-0.00122504	0.951037	NA
ENSG00000108424	KPNB1	7273.19	0.0546888	0.143661	0.717983	0.227556	0.00281566	0.017102	0.0721144	0.0948872	0.386143
ENSG00000151689	INPP1	627.468	-0.0542133	0.144069	0.718419	-0.297204	0.001129	0.00810014	-0.0124663	0.736269	0.910246
ENSG00000189057	FAM111B	70.1457	0.0378734	0.144553	0.719185	1.34902	6.41606e-07	1.23263e-05	0.0196673	0.566342	0.836607
ENSG00000100997	ABHD12	1697.8	0.0532466	0.144585	0.719185	0.334058	5.40031e-05	0.000625086	-0.00221301	0.947627	0.982257
ENSG00000173812	EIF1	14605.8	-0.0458955	0.144785	0.719185	-0.210969	0.00325692	0.0192341	-0.0012722	0.969058	0.990923
ENSG00000198804	MT-CO1	458557	-0.0544792	0.144903	0.71947	-0.313853	7.30393e-05	0.000810317	-0.0319731	0.389845	0.729466
ENSG00000109944	JHY	101.963	-0.0475106	0.145085	0.719805	-0.320765	0.00346923	0.0202469	-0.0370861	0.284478	NA
ENSG00000175764	TTLL11	349.249	-0.0482404	0.145397	0.720342	-0.457213	5.80122e-05	0.000665392	-0.0894462	0.0602741	0.307494
ENSG00000135930	EIF4E2	3761.66	-0.0522159	0.145452	0.72038	-0.30992	3.36942e-05	0.000416381	-0.00165345	0.96252	0.988003
ENSG00000072042	RDH11	1423.51	0.0542974	0.145939	0.721158	0.228445	0.00641021	0.0329271	0.0635407	0.0866915	0.370138
ENSG00000179750	APOBEC3B	266.185	0.0462238	0.146465	0.721743	1.10324	1.49863e-10	6.48473e-09	-0.0253375	0.518623	0.809972
ENSG00000104998	IL27RA	178.339	0.0479013	0.14663	0.721743	0.666303	1.72052e-05	0.000234754	0.0429928	0.291919	0.650487
ENSG00000148926	ADM	2944.91	0.0532724	0.14686	0.721743	0.311911	0.000283477	0.0026128	0.000198109	0.995758	0.998897
ENSG00000119906	SLF2	715.664	0.0542278	0.146236	0.721743	-0.0905359	0.311907	0.530609	0.189502	0.00262948	0.0435849
ENSG00000175029	CTBP2	2102.52	-0.052769	0.146588	0.721743	-0.00349215	0.960152	0.983156	-0.141717	0.00269036	0.044268
ENSG00000103429	BFAR	2502.33	-0.0532761	0.146372	0.721743	-0.186156	0.00949493	0.0451659	-0.0474161	0.224081	0.581834
ENSG00000120337	TNFSF18	188.171	-0.0215876	0.147626	0.724067	-2.59267	6.59186e-38	4.81899e-35	-0.50934	4.86923e-05	0.00212875
ENSG00000112079	STK38	3062.89	-0.0534629	0.147789	0.724213	-0.340124	2.03764e-05	0.000271013	-0.0128826	0.696866	0.895544
ENSG00000226287	TMEM191A	45.3203	0.0452082	0.148001	0.725021	0.965803	4.24043e-05	0.000510395	-0.01127	0.746718	0.914377
ENSG00000139719	VPS33A	611.952	-0.0512893	0.148288	0.725496	-0.357216	0.000332855	0.00298667	-0.0862342	0.0447792	0.262439
ENSG00000112697	TMEM30A	4963.87	0.0508979	0.148793	0.727161	0.270811	0.00100299	0.00732856	0.00138149	0.969478	0.99098
ENSG00000146143	PRIM2	371.229	0.0530944	0.149132	0.727759	0.326204	0.00101526	0.00740262	-0.00541492	0.887426	0.965551
ENSG00000116106	EPHA4	1128.48	0.0495969	0.149179	0.727759	0.277823	0.00207419	0.0133831	0.16842	0.00115848	0.024339
ENSG00000163347	CLDN1	135.469	-0.0475094	0.149395	0.728208	0.0124506	0.897311	0.953462	-0.29112	0.000626278	0.0154669
ENSG00000185164	NOMO2	541.531	0.0489966	0.149481	0.728304	0.354089	0.00213429	0.0136684	0.123104	0.0148734	0.138354
ENSG00000123080	CDKN2C	502.395	0.0446532	0.149671	0.728446	0.603646	2.47713e-09	8.49565e-08	0.101219	0.0392997	0.243779
ENSG00000177225	GATD1	702.65	-0.0537133	0.149637	0.728446	-0.310568	0.000707374	0.00550752	-0.0217487	0.57465	0.840832
ENSG00000136827	TOR1A	1373.77	0.0530624	0.150349	0.730437	0.292016	0.00109779	0.00791709	0.0150631	0.674832	0.885078
ENSG00000123485	HJURP	378.69	0.0494147	0.150842	0.732365	0.984025	3.88455e-12	2.0594e-10	-0.0420057	0.295086	0.65328
ENSG00000117602	RCAN3	607.779	-0.0499228	0.151274	0.733768	-0.278027	0.0017726	0.0117369	-0.164548	0.00581208	0.0756411
ENSG00000198839	ZNF277	384.244	-0.0529524	0.151725	0.734553	-0.312998	0.00344892	0.0201453	-0.0142583	0.711902	0.900212
ENSG00000117724	CENPF	353.444	0.0358489	0.1524	0.736626	1.23805	1.40396e-18	1.68112e-16	0.0651894	0.134867	0.46122
ENSG00000172244	C5orf34	73.8304	0.044729	0.152442	0.736626	0.637352	0.00126647	0.00890249	-0.00768339	0.831901	0.945934
ENSG00000136280	CCM2	1626.6	-0.0524525	0.152401	0.736626	-0.127022	0.0798325	0.215734	-0.172936	0.00216755	0.0375886
ENSG00000100626	GALNT16	192.066	0.0434524	0.152651	0.737018	0.84342	7.62172e-05	0.00084051	0.0293512	0.457983	0.775883
ENSG00000176788	BASP1	4500.31	0.0530006	0.152644	0.737018	0.303282	8.55719e-05	0.000928588	0.0456918	0.225479	0.583539
ENSG00000169740	ZNF32	739.715	-0.0523947	0.152716	0.737018	-0.277323	0.00199615	0.0129684	-0.00984475	0.795274	0.933944
ENSG00000118898	PPL	190.174	-0.0456101	0.153297	0.737864	-0.0206508	0.841106	0.924051	-0.46212	4.718e-07	4.61851e-05
ENSG00000015171	ZMYND11	1520.45	-0.0500854	0.153488	0.738088	-0.214272	0.00844887	0.041293	-0.014838	0.691534	0.892558
ENSG00000153317	ASAP1	3258.94	0.0529412	0.153605	0.738279	-0.129301	0.0766672	0.209216	0.202302	0.0024967	0.0417942
ENSG00000113558	SKP1	3326.73	-0.0514886	0.15382	0.738518	-0.275448	0.00149494	0.0102745	-0.00616047	0.868251	0.958545
ENSG00000103365	GGA2	1951.26	0.0529807	0.153764	0.738518	0.221917	0.00795025	0.0393126	0.0894754	0.0159684	0.143429
ENSG00000108784	NAGLU	932.42	0.0529148	0.154291	0.739691	0.352278	0.000327769	0.00296015	0.00346495	0.927561	0.977428
ENSG00000099942	CRKL	3008.95	-0.0526072	0.154391	0.739691	-0.227612	0.00264893	0.0163309	-0.108419	0.00418273	0.0608229
ENSG00000101040	ZMYND8	433.431	0.0498802	0.154842	0.740267	0.459015	9.57919e-05	0.00102666	0.0229893	0.555599	0.83202
ENSG00000106392	C1GALT1	257.877	0.0469786	0.154912	0.740372	0.765753	8.1635e-09	2.52541e-07	0.00898798	0.812605	0.939673
ENSG00000183160	TMEM119	3377.5	0.0443316	0.155051	0.740561	0.393599	3.58051e-06	5.8304e-05	0.273131	1.25061e-05	0.000734542
ENSG00000146414	SHPRH	199.252	-0.050171	0.155456	0.741581	-0.529012	0.000404483	0.00350266	-0.0128417	0.735985	0.910109
ENSG00000159164	SV2A	1206.99	0.0524256	0.155711	0.742335	0.326951	0.000883762	0.00657242	0.00688783	0.850959	0.952411
ENSG00000134684	YARS1	4254.1	-0.0459421	0.156396	0.744439	-0.236259	0.000847074	0.00635818	0.0050543	0.873886	0.960388
ENSG00000162522	KIAA1522	1197.42	-0.0522191	0.156452	0.744473	-0.374698	2.7955e-06	4.66701e-05	-0.0361972	0.363109	0.710801
ENSG00000125170	DOK4	1992.27	-0.0402326	0.157724	0.746685	-0.393773	1.34724e-05	0.000188262	-0.297321	2.28234e-05	0.00116348
ENSG00000147065	MSN	17329	0.0468011	0.158223	0.747216	0.639176	2.02858e-13	1.29252e-11	0.0611538	0.101031	0.39989
ENSG00000135617	PRADC1	761.336	0.0519452	0.158348	0.747216	0.323642	0.0015864	0.0107698	0.00229383	0.951963	0.984191
ENSG00000184986	TMEM121	122.195	0.0477869	0.158707	0.747527	0.929394	1.89073e-06	3.25431e-05	-0.025087	0.521796	0.812235
ENSG00000163145	C1QTNF7	142.328	0.0244215	0.158842	0.747701	0.0716126	0.151326	NA	0.330373	0.000270548	0.00812184
ENSG00000125675	GRIA3	238.789	0.0411437	0.15895	0.747979	0.250985	0.00540593	0.0288026	0.125124	0.0225456	0.17646
ENSG00000100220	RTCB	3150.75	-0.0498221	0.159258	0.748477	-0.033039	0.662371	0.814209	-0.111877	0.0026766	0.0441491
ENSG00000175274	TP53I11	5122.44	-0.0403268	0.15971	0.749482	-0.52833	1.64124e-13	1.08042e-11	-0.414342	3.71582e-07	3.74605e-05
ENSG00000164684	ZNF704	106.403	0.0448003	0.159857	0.749881	-0.18764	0.0781443	NA	0.630885	1.12318e-07	1.24369e-05
ENSG00000146842	TMEM209	360.597	0.0491218	0.160129	0.750754	0.427168	0.000298488	0.00273123	0.0496412	0.222499	0.580482
ENSG00000143842	SOX13	480.908	-0.0403056	0.160327	0.751453	-0.664672	7.16215e-08	1.75764e-06	-0.24473	0.000531705	0.0138131
ENSG00000057252	SOAT1	1283.92	0.0508223	0.160591	0.752	0.342064	0.000345886	0.00309102	-0.00865533	0.811009	0.939342
ENSG00000176225	RTTN	200.888	0.0515267	0.160703	0.752294	0.299776	0.00855965	0.0416878	0.0105601	0.782879	0.928006
ENSG00000134109	EDEM1	835.723	0.0505406	0.161045	0.752524	0.463178	1.41113e-07	3.21849e-06	0.0310316	0.398133	0.733249
ENSG00000090674	MCOLN1	587.346	0.051756	0.16117	0.752524	0.386913	0.000756058	0.00581165	-0.00913262	0.805878	0.937369
ENSG00000155330	C16orf87	244.647	-0.0502233	0.16083	0.752524	-0.437238	0.00151107	0.0103802	-0.0130191	0.734667	0.90995
ENSG00000097033	SH3GLB1	2858.17	-0.0517069	0.161832	0.753657	-0.293703	0.000447387	0.00379841	-0.0334664	0.34263	0.692527
ENSG00000131791	PRKAB2	842.636	0.0477169	0.162281	0.754597	-0.159655	0.0993185	0.250148	0.454269	2.82832e-09	4.3917e-07
ENSG00000116237	ICMT	4354.07	0.0437488	0.162752	0.755869	0.248119	0.000351818	0.00313053	-0.0137011	0.661616	0.879443
ENSG00000134824	FADS2	23807.5	0.0510699	0.163029	0.756381	0.502431	5.04549e-07	9.94068e-06	-0.00316573	0.927634	0.977428
ENSG00000138031	ADCY3	1305.57	0.0503803	0.163042	0.756381	0.416032	7.59492e-05	0.00083858	0.0211428	0.577611	0.842105
ENSG00000132256	TRIM5	841.313	0.0453054	0.163175	0.756684	0.525397	3.85956e-06	6.24509e-05	0.129257	0.0077186	0.0926026
ENSG00000138166	DUSP5	1168.64	-0.0351762	0.163447	0.757265	-1.12706	1.07993e-21	1.80725e-19	-0.365767	4.94429e-07	4.80521e-05
ENSG00000182621	PLCB1	396.731	-0.050736	0.163878	0.758102	-0.538387	8.71969e-06	0.000129122	0.0115896	0.763309	0.921107
ENSG00000090975	PITPNM2	292.237	-0.050913	0.16385	0.758102	-0.524796	0.000711224	0.0055282	0.0143224	0.710608	0.900212
ENSG00000237550	RPL9P9	1032.83	-0.0505761	0.164278	0.759492	-0.278104	0.00227467	0.0144391	-0.00962933	0.799642	0.936323
ENSG00000129946	SHC2	540.912	0.0471334	0.164595	0.759721	0.61566	0.000710826	0.0055282	-0.000724274	0.98462	0.996489
ENSG00000177119	ANO6	3241.34	-0.0508198	0.164776	0.759726	-0.333437	1.1122e-05	0.000160186	-0.0666129	0.0756423	0.346508
ENSG00000070159	PTPN3	100.899	-0.0378098	0.164935	0.760001	-0.247966	0.0335894	0.115915	-0.337418	0.000494416	0.013045
ENSG00000163435	ELF3	34.5402	-0.0322569	0.16523	0.760293	NA	NA	NA	-0.216055	0.003073	0.0489363
ENSG00000006125	AP2B1	15973.9	-0.0496886	0.165793	0.760523	-0.279316	0.000194215	0.00187858	-0.12652	0.00062902	0.015478
ENSG00000198843	SELENOT	1965.18	-0.0489287	0.165831	0.760523	-0.248182	0.0028819	0.0173439	-0.00785586	0.831757	0.945934
ENSG00000132603	NIP7	889.96	0.0507436	0.166157	0.760821	0.336069	0.000174191	0.00171718	0.0253108	0.507757	0.803527
ENSG00000113657	DPYSL3	3870.82	-0.0509964	0.166336	0.761181	0.317162	1.38906e-05	0.000193521	-0.383514	7.58147e-11	1.52863e-08
ENSG00000166526	ZNF3	634.594	-0.0496415	0.166475	0.761208	-0.290059	0.00170986	0.0114183	-0.0569802	0.164194	0.507667
ENSG00000172037	LAMB2	7048.84	0.0507762	0.16662	0.761301	0.286319	0.00482122	0.026339	0.0227774	0.559493	0.833332
ENSG00000175928	LRRN1	696.657	0.0259092	0.167467	0.763842	0.130978	0.0623224	NA	0.213022	0.00134994	0.0271779
ENSG00000165322	ARHGAP12	561.004	-0.0506549	0.167562	0.764051	-0.310019	0.00387811	0.022122	-0.000384442	0.991911	0.998341
ENSG00000248527	MTATP6P1	10288.5	-0.0499106	0.167854	0.764353	-0.444745	3.96175e-07	7.98676e-06	-0.0253678	0.507871	0.803565
ENSG00000153989	NUS1	832.949	-0.050584	0.167844	0.764353	-0.236995	0.00913677	0.0439281	-0.0621414	0.132041	0.457017
ENSG00000164306	PRIMPOL	144.942	0.0507132	0.167759	0.764353	0.296731	0.00921016	0.0441744	0.0040783	0.914777	0.973969
ENSG00000274750	H3C6	63.2817	-0.0464803	0.168029	0.764811	-0.607928	0.0011217	0.00805188	0.0092788	0.800587	0.936552
ENSG00000196867	ZFP28	215.228	-0.0460916	0.168601	0.766501	-0.0611855	0.53836	0.729212	-0.239424	0.00128174	0.0263415
ENSG00000089159	PXN	5860.08	-0.0495034	0.168789	0.766771	-0.161584	0.0167917	0.0695814	-0.196165	6.33022e-05	0.00259924
ENSG00000166987	MBD6	1741.36	-0.0486749	0.168945	0.766819	-0.297985	5.59615e-05	0.000644878	7.18707e-05	0.998464	0.999395
ENSG00000137507	LRRC32	2188.96	0.0476131	0.169148	0.767164	0.763751	0.000149426	0.00150074	-0.0396207	0.31623	0.673538
ENSG00000133624	ZNF767P	61.7644	-0.0481879	0.169129	0.767164	-0.403707	0.00385369	0.0220098	0.00242351	0.943947	0.98113
ENSG00000100330	MTMR3	1338.63	-0.050523	0.169446	0.767901	-0.336569	1.91214e-05	0.000256368	-0.0150925	0.684138	0.888559
ENSG00000275066	SYNRG	870.557	-0.0504568	0.169907	0.767901	-0.258764	0.00337734	0.0197687	-0.0333214	0.386576	0.7265
ENSG00000108984	MAP2K6	355.698	0.0458178	0.169896	0.767901	0.0849913	0.374251	0.592809	0.217214	0.00210519	0.0369818
ENSG00000107643	MAPK8	691.034	-0.0477852	0.169655	0.767901	-0.245881	0.00879802	0.04258	-0.0898717	0.0533805	0.288116
ENSG00000176658	MYO1D	1409.77	-0.0463868	0.170085	0.768222	-0.0962599	0.190546	0.388984	-0.246722	0.000458138	0.0122071
ENSG00000171858	RPS21	6804.91	-0.0504152	0.170201	0.76852	-0.377895	3.78763e-05	0.000462304	-0.00374816	0.920962	0.975325
ENSG00000160013	PTGIR	198.043	-0.0393288	0.170918	0.770389	0.474101	3.88422e-05	0.000472847	-0.557653	4.07356e-05	0.00187515
ENSG00000222041	CYTOR	460.319	-0.0456723	0.170875	0.770389	-0.315635	0.000693719	0.00541943	-0.130754	0.0160809	0.143675
ENSG00000166923	GREM1	15450.1	0.0465799	0.17112	0.771074	0.343172	2.14122e-06	3.64927e-05	0.123615	0.0115942	0.119783
ENSG00000196236	XPNPEP3	411.088	-0.0498924	0.171677	0.77222	-0.279551	0.00436117	0.0243476	-0.00648537	0.865768	0.957484
ENSG00000162062	TEDC2	184.538	0.0484239	0.171881	0.772654	0.552905	0.00172571	0.0115075	-0.0183027	0.636735	0.870252
ENSG00000101412	E2F1	562.966	0.0467531	0.172228	0.772991	1.03976	2.37338e-12	1.27776e-10	-0.0889052	0.0492104	0.276532
ENSG00000161277	THAP8	280.94	0.0499667	0.172349	0.773194	0.280717	0.00681941	0.0346078	0.00552582	0.885282	0.964068
ENSG00000198722	UNC13B	1285.32	-0.0491837	0.172637	0.774029	-0.422589	5.69658e-06	8.8113e-05	-0.0258791	0.489624	0.795212
ENSG00000173599	PC	697.378	0.0461392	0.173001	0.774784	0.485545	1.21768e-05	0.000172763	0.0365379	0.362258	0.710164
ENSG00000196547	MAN2A2	966.739	0.0470562	0.172934	0.774784	0.41784	0.00010561	0.00111638	0.0502959	0.221147	0.578463
ENSG00000149196	HIKESHI	1067.64	-0.0495337	0.173008	0.774784	-0.224172	0.00527074	0.0282339	-0.0177412	0.645558	0.873132
ENSG00000182963	GJC1	976.599	0.0414351	0.173167	0.775046	0.778916	4.4406e-13	2.69345e-11	0.0900822	0.0588685	0.303417
ENSG00000104885	DOT1L	1068.61	-0.0472278	0.17343	0.775087	-0.614672	3.71682e-09	1.23214e-07	-0.00390274	0.918871	0.974972
ENSG00000100814	CCNB1IP1	1396.76	-0.0441874	0.173384	0.775087	-0.572311	7.58775e-09	2.3578e-07	-0.0663094	0.111568	0.421349
ENSG00000069424	KCNAB2	220.108	-0.0469061	0.173331	0.775087	-0.36459	0.000699595	0.00545613	-0.020808	0.578812	0.842492
ENSG00000140943	MBTPS1	3130.98	-0.0470301	0.173815	0.775266	0.082821	0.227334	0.435721	-0.157841	0.000903049	0.0201308
ENSG00000278540	ACACA	2240.56	0.047534	0.174186	0.775638	0.253839	0.00506804	0.0273995	0.109848	0.0245064	0.185051
ENSG00000099364	FBXL19	719.327	-0.0497604	0.174369	0.775656	-0.238196	0.00378337	0.0216795	-0.0402701	0.318392	0.675221
ENSG00000160949	TONSL	360.44	0.0497721	0.174491	0.775934	0.326336	0.00571027	0.0300211	0.00234478	0.951198	0.9839
ENSG00000138018	SELENOI	598.429	0.0488415	0.174584	0.775934	0.259496	0.00790269	0.0391052	0.00378782	0.920184	0.975014
ENSG00000157404	KIT	183.894	0.0461394	0.174973	0.777211	0.622376	0.000222597	0.00211338	-0.00231548	0.951679	0.984191
ENSG00000196743	GM2A	1280.23	0.047843	0.175212	0.778047	0.242378	0.00570554	0.0300075	0.00524654	0.878435	0.961819
ENSG00000113805	CNTN3	155.175	0.039849	0.175439	0.778506	0.607839	2.62517e-05	0.000337314	0.0320239	0.410716	0.742058
ENSG00000161011	SQSTM1	11276.6	0.0493921	0.176053	0.780286	0.418374	7.13e-09	2.23053e-07	0.00769973	0.819512	0.941408
ENSG00000137628	DDX60	203.156	0.0406233	0.176622	0.781907	0.304437	0.00796134	0.0393394	0.171712	0.00646278	0.0818235
ENSG00000120727	PAIP2	1416.92	-0.0493609	0.177325	0.78214	-0.439465	3.26588e-06	5.36206e-05	0.011476	0.744171	0.912994
ENSG00000198876	DCAF12	1688.14	-0.0467845	0.177013	0.78214	-0.332153	4.9143e-05	0.000577004	-0.128947	0.00136421	0.0274203
ENSG00000121361	KCNJ8	469.495	0.0424767	0.177164	0.78214	0.453691	0.000100756	0.00107053	0.147513	0.00847902	0.0985741
ENSG00000113282	CLINT1	2451.55	0.0487294	0.17679	0.78214	0.0491536	0.474585	0.680639	0.19398	0.000171016	0.00562698
ENSG00000274602	PI4KAP1	67.0892	-0.0418512	0.177485	0.78214	-0.5468	0.000777834	0.00594286	-0.0131029	0.694978	0.894224
ENSG00000167106	FAM102A	1581.99	-0.0468254	0.177102	0.78214	-0.246599	0.00213439	0.0136684	-0.0045039	0.904314	0.970646
ENSG00000156256	USP16	631.354	-0.0490199	0.177553	0.78214	-0.26608	0.00703343	0.035435	-0.0365293	0.346132	0.695469
ENSG00000175354	PTPN2	500.283	-0.0474401	0.177041	0.78214	-0.239175	0.00944438	0.045018	-0.000263493	0.994448	0.998459
ENSG00000101367	MAPRE1	6403.05	0.0476961	0.177721	0.782222	0.328919	1.25683e-05	0.000177702	0.0812226	0.0407009	0.248437
ENSG00000224470	ATXN1L	1790.28	-0.0443148	0.178423	0.782895	-0.592499	1.29341e-12	7.33286e-11	-0.0970141	0.0119582	0.121687
ENSG00000117593	DARS2	808.109	0.0491514	0.178252	0.782895	0.497478	1.2623e-06	2.26822e-05	-0.0306836	0.418973	0.748274
ENSG00000108344	PSMD3	3312.4	0.0459557	0.178426	0.782895	0.316995	6.71857e-05	0.000754574	-0.02102	0.549592	0.828822
ENSG00000109854	HTATIP2	592.795	-0.0420774	0.178692	0.783527	-0.60178	4.89093e-09	1.57622e-07	-0.106325	0.0339448	0.223143
ENSG00000197905	TEAD4	657.044	-0.0480105	0.178898	0.783717	-0.276796	0.00183973	0.0120936	-0.0559955	0.179872	0.528237
ENSG00000116984	MTR	563	0.0439661	0.179182	0.784288	0.38406	6.72e-05	0.000754574	0.0678149	0.128235	0.450517
ENSG00000231074	HCG18	392.543	-0.0489779	0.180003	0.785749	-0.283356	0.00540856	0.0288056	-0.0175259	0.651178	0.874603
ENSG00000143947	RPS27A	16171.9	-0.0474936	0.180416	0.786759	-0.624592	8.43021e-14	5.85478e-12	0.00704761	0.849329	0.952287
ENSG00000033011	ALG1	1398.05	0.0486658	0.181747	0.787617	0.387114	7.36512e-05	0.000815802	0.00687904	0.853907	0.953341
ENSG00000074621	SLC24A1	192.199	0.0470912	0.181367	0.787617	0.387024	0.000531337	0.0043722	0.0182265	0.633559	0.869796
ENSG00000197119	SLC25A29	457.984	0.0481462	0.181809	0.787617	0.423299	0.00101234	0.00738781	0.00490328	0.89644	0.968104
ENSG00000261221	ZNF865	569.82	0.048248	0.181168	0.787617	0.257641	0.010015	0.0469962	0.0261866	0.502078	0.800811
ENSG00000136643	RPS6KC1	992.154	-0.0478112	0.182044	0.787621	-0.423402	3.77182e-06	6.12755e-05	-0.0321896	0.384469	0.725018
ENSG00000088882	CPXM1	994.925	0.0389758	0.182159	0.787818	0.888698	4.70079e-07	9.34106e-06	0.0874797	0.0508927	0.280846
ENSG00000198642	KLHL9	1487.05	0.0462644	0.182424	0.788099	0.522211	2.65733e-08	7.29452e-07	0.0201627	0.587299	0.846998
ENSG00000143437	ARNT	1364.86	0.0480948	0.182413	0.788099	0.259209	0.00090699	0.00672615	0.064998	0.0977801	0.391962
ENSG00000210082	MT-RNR2	212917	-0.0483906	0.183668	0.789806	-0.572431	1.781e-13	1.15061e-11	0.0229102	0.538826	0.823021
ENSG00000109083	IFT20	867.685	-0.048186	0.183476	0.789806	-0.605841	3.04522e-08	8.24524e-07	0.0286112	0.458886	0.776365
ENSG00000102580	DNAJC3	1212.12	0.0481562	0.183188	0.789806	0.41995	5.07778e-06	7.96953e-05	-0.020955	0.580299	0.843088
ENSG00000197081	IGF2R	4319	0.0408733	0.183743	0.789806	0.266321	0.00653514	0.0334216	0.334304	1.88725e-05	0.0010117
ENSG00000033100	CHPF2	3402.69	0.0478005	0.183715	0.789806	0.349212	0.000226175	0.0021419	-0.015358	0.664252	0.880457
ENSG00000163739	CXCL1	81.2659	0.033711	0.183235	0.789806	0.488602	0.00380306	0.0217743	0.0126239	0.712652	0.900364
ENSG00000092853	CLSPN	182.767	0.0356423	0.184074	0.790395	1.50781	6.4638e-13	3.85331e-11	-0.0180256	0.636303	0.870252
ENSG00000072506	HSD17B10	1705.04	-0.0472227	0.184093	0.790395	-0.202323	0.00973575	0.0459808	-0.112971	0.0104267	0.113143
ENSG00000115884	SDC1	2209.86	0.0385484	0.184434	0.791195	1.15255	3.74125e-21	5.83887e-19	-0.0321727	0.401374	0.736043
ENSG00000181274	FRAT2	156.287	-0.0437418	0.184809	0.791913	-0.752794	1.87237e-06	3.2267e-05	0.00886124	0.817181	0.940816
ENSG00000134769	DTNA	153.912	-0.0391105	0.185097	0.792702	-0.481981	0.00213337	0.0136684	-0.0605656	0.163082	0.506864
ENSG00000100714	MTHFD1	1868.16	0.0445928	0.186202	0.793051	0.51229	9.68725e-08	2.2703e-06	0.0629748	0.092864	0.382353
ENSG00000113300	CNOT6	1288.22	-0.0466584	0.185847	0.793051	-0.56411	2.02914e-07	4.43109e-06	0.00811065	0.82909	0.945167
ENSG00000146963	LUC7L2	333.493	0.0480198	0.186268	0.793051	0.475997	6.42704e-05	0.00072756	-0.0190395	0.623493	0.866362
ENSG00000146476	ARMT1	805.898	-0.0471588	0.185324	0.793051	-0.338914	0.0016447	0.0110952	-0.0314126	0.416039	0.746389
ENSG00000136271	DDX56	1580.93	-0.0460276	0.186252	0.793051	0.0797132	0.300471	0.518567	-0.156953	0.000660228	0.0159691
ENSG00000148248	SURF4	13793.7	0.0469108	0.186511	0.793579	0.331445	0.000188184	0.00183687	-0.0155737	0.649871	0.873934
ENSG00000118655	DCLRE1B	487.014	0.0480241	0.186844	0.794397	0.306991	0.00929862	0.0444758	0.000304058	0.993542	0.998459
ENSG00000198886	MT-ND4	199580	-0.0476547	0.187359	0.795203	-0.402986	5.59691e-06	8.66679e-05	-0.016042	0.677643	0.885584
ENSG00000173175	ADCY5	188.349	0.0397671	0.187509	0.795454	0.443077	0.00500235	0.0271629	-0.0393448	0.33207	0.683728
ENSG00000108828	VAT1	14950.1	-0.0455516	0.187921	0.796157	-0.405723	1.1748e-08	3.51679e-07	-0.100324	0.0120545	0.122063
ENSG00000039560	RAI14	2274.7	0.0456429	0.187922	0.796157	0.261862	0.000580013	0.00467681	0.111826	0.0236457	0.181391
ENSG00000059804	SLC2A3	1574.82	-0.0378903	0.188067	0.796276	-0.222153	0.0125493	0.0558328	-0.497481	1.0248e-14	3.37658e-12
ENSG00000135845	PIGC	483.623	-0.0472563	0.188037	0.796276	-0.45506	1.17413e-05	0.000167883	-0.00079556	0.983164	0.996256
ENSG00000159176	CSRP1	25697.7	-0.0467244	0.188187	0.796344	-0.230825	0.000866425	0.00647024	-0.14826	0.000128008	0.0044454
ENSG00000198000	NOL8	266.198	0.0422439	0.189278	0.798088	0.361791	0.000912945	0.00675949	0.0523885	0.212176	0.568762
ENSG00000133101	CCNA1	27.2005	-0.0220847	0.189141	0.798088	-0.0928792	0.284099	NA	-0.212742	0.00227073	0.0387804
ENSG00000137200	CMTR1	1493.74	0.0425357	0.189555	0.798816	0.198741	0.0100576	0.0471395	0.00376961	0.916493	0.974604
ENSG00000228253	MT-ATP8	7415.08	-0.0448903	0.18973	0.799333	-0.805813	9.88947e-15	7.53681e-13	0.00837302	0.819486	0.941408
ENSG00000174469	CNTNAP2	54.6762	0.0183633	0.189814	0.799467	NA	NA	NA	0.311536	0.000953941	0.0211088
ENSG00000102024	PLS3	10498.7	0.0450423	0.190073	0.80008	0.583777	2.75612e-14	2.01487e-12	0.0412676	0.275263	0.633143
ENSG00000114019	AMOTL2	4904.2	0.0475575	0.190313	0.80008	0.235255	0.0024555	0.0153221	0.0439914	0.252669	0.612473
ENSG00000168610	STAT3	4699.32	-0.046414	0.190322	0.80008	-0.207899	0.00374519	0.021505	-0.0300212	0.391134	0.73073
ENSG00000224078	SNHG14	1454.99	0.043084	0.190771	0.800629	0.081714	0.339768	0.559169	0.281445	5.49221e-06	0.000358426
ENSG00000214357	NEURL1B	2870.81	0.0442427	0.191119	0.800903	0.947091	2.00517e-09	6.99794e-08	-0.0707657	0.0874299	0.371763
ENSG00000169621	APLF	73.3747	-0.0452735	0.191255	0.800903	-0.539339	0.000813945	0.00616969	0.0149014	0.684616	0.888935
ENSG00000163812	ZDHHC3	2914.21	-0.046578	0.191215	0.800903	-0.228602	0.00212201	0.0136142	-0.0197232	0.586031	0.84624
ENSG00000054277	OPN3	957.083	-0.0399225	0.193988	0.801593	-0.835529	6.92649e-14	4.8837e-12	-0.0480377	0.227996	0.585997
ENSG00000174165	ZDHHC24	458.246	0.0470117	0.19363	0.801593	0.467922	1.23578e-05	0.000174975	-0.0110088	0.774718	0.925429
ENSG00000253352	TUG1	3785.72	-0.0463538	0.192328	0.801593	-0.376343	2.83139e-05	0.000357527	-0.0543302	0.136838	0.46434
ENSG00000143867	OSR1	219.192	0.0451443	0.192844	0.801593	0.564796	5.4728e-05	0.000632949	-0.00623284	0.870846	0.959487
ENSG00000182858	ALG12	870.744	0.0468186	0.194081	0.801593	0.353131	0.000142994	0.0014453	-0.00547658	0.882379	0.962982
ENSG00000080546	SESN1	586.075	-0.0433138	0.193078	0.801593	-0.384533	0.000167452	0.00165899	-0.092382	0.0451092	0.263573
ENSG00000170540	ARL6IP1	1748.95	0.0470722	0.193678	0.801593	0.334109	0.000218089	0.00208053	0.00157669	0.966404	0.990302
ENSG00000161618	ALDH16A1	571.944	0.0469009	0.193255	0.801593	0.335347	0.000480623	0.00401934	-0.00898877	0.814162	0.940285
ENSG00000140795	MYLK3	152.438	0.0263666	0.193765	0.801593	0.107022	0.176204	NA	0.374033	0.000122745	0.00429575
ENSG00000144554	FANCD2	401.569	0.04681	0.194106	0.801593	0.427425	0.000595297	0.00478234	-0.00597424	0.873119	0.960111
ENSG00000136731	UGGT1	2423.93	0.0410666	0.191687	0.801593	0.299876	0.0031387	0.0186549	0.17948	0.00293684	0.0474567
ENSG00000154310	TNIK	324.362	0.0394293	0.193112	0.801593	0.186191	0.0706085	0.196669	0.271937	0.000893227	0.0200211
ENSG00000138741	TRPC3	56.2602	0.0336137	0.193583	0.801593	0.493083	0.00402294	0.0227612	-0.0165469	0.63722	0.870252
ENSG00000059573	ALDH18A1	4224.2	0.0429141	0.193032	0.801593	0.23561	0.00464527	0.0255541	-0.007407	0.827362	0.944788
ENSG00000103811	CTSH	563.531	0.0408414	0.193988	0.801593	0.32665	0.00484202	0.0264058	0.124647	0.0193698	0.160532
ENSG00000175110	MRPS22	904.983	-0.0462379	0.193637	0.801593	-0.203207	0.00972785	0.0459748	-0.0191366	0.618045	0.863595
ENSG00000147041	SYTL5	82.6921	-0.0295992	0.194917	0.801783	-1.52715	3.19738e-11	1.49534e-09	-0.0116768	0.752906	0.917626
ENSG00000023892	DEF6	75.2425	0.0408539	0.194979	0.801783	0.575599	0.000453517	0.00383172	-0.00201733	0.951337	0.983969
ENSG00000177042	TMEM80	194.958	0.0405397	0.194777	0.801783	0.36937	0.00271619	0.0166565	0.0525654	0.212469	0.568762
ENSG00000076382	SPAG5	568.615	0.0378625	0.195373	0.802582	0.849029	1.59402e-10	6.85479e-09	0.0665433	0.12985	0.45315
ENSG00000233593	LINC02609	50.2203	-0.039823	0.195465	0.802582	-0.614808	0.00140964	0.00976557	0.0314069	0.404524	0.738533
ENSG00000165672	PRDX3	3428.36	-0.0466739	0.195794	0.80319	-0.261613	0.00209227	0.0134732	-0.0179147	0.639821	0.871112
ENSG00000161970	RPL26	1056.15	-0.0415604	0.196049	0.803799	-0.851223	9.73494e-15	7.50594e-13	0.0164928	0.65475	0.875658
ENSG00000186918	ZNF395	884.598	-0.0440252	0.196717	0.80439	-0.445535	4.92816e-07	9.73715e-06	-0.0261987	0.497513	0.798871
ENSG00000177600	RPLP2	14801.1	-0.0467058	0.196679	0.80439	-0.269058	0.000175153	0.00172422	-0.029819	0.421528	0.750154
ENSG00000053770	AP5M1	798.794	-0.0467502	0.196426	0.80439	-0.270089	0.0055088	0.0291252	-0.017931	0.64044	0.871445
ENSG00000172466	ZNF24	1423.59	0.0445432	0.196891	0.804773	0.0267445	0.731991	0.85931	0.236244	0.000133957	0.00464007
ENSG00000155561	NUP205	1730.51	-0.042971	0.196916	0.804773	0.058875	0.479681	0.684977	-0.1363	0.000886117	0.0199509
ENSG00000171155	C1GALT1C1	444.068	0.0440485	0.197376	0.805315	0.398255	6.31745e-05	0.000716907	0.0311062	0.433715	0.75816
ENSG00000111897	SERINC1	4538.82	0.0450934	0.197904	0.806094	0.31212	9.04561e-05	0.000976251	0.0842099	0.0272373	0.197291
ENSG00000111670	GNPTAB	1197.11	0.0465085	0.19806	0.806094	0.327056	0.000128664	0.00132088	0.00890811	0.8109	0.939342
ENSG00000106400	ZNHIT1	2678.8	-0.0464425	0.198052	0.806094	-0.240327	0.00467029	0.0256202	-0.0223052	0.555921	0.832146
ENSG00000196756	SNHG17	375.392	-0.0415481	0.198844	0.807041	-0.115685	0.174033	0.36554	-0.212348	0.00158617	0.0307867
ENSG00000146411	SLC2A12	193.934	0.0223277	0.199515	0.807098	0.931363	3.27367e-09	1.09834e-07	0.752739	6.29833e-08	7.21052e-06
ENSG00000113361	CDH6	551.261	0.031593	0.199544	0.807098	0.474393	0.00393541	0.0223753	0.358784	4.0536e-07	4.0563e-05
ENSG00000125505	MBOAT7	3704.53	0.0459059	0.199652	0.807098	0.418799	7.35556e-06	0.000110812	0.00393809	0.917366	0.974604
ENSG00000166326	TRIM44	3037.19	-0.0442503	0.199314	0.807098	-0.323158	5.73778e-05	0.000658659	0.0169183	0.642777	0.872445
ENSG00000154813	DPH3	1435.47	-0.0460284	0.199728	0.807098	-0.359615	0.000162047	0.00161119	0.00773389	0.83631	0.946709
ENSG00000109686	SH3D19	1026.58	0.0443105	0.19985	0.807098	-0.0125461	0.877956	0.942899	0.274993	3.51988e-05	0.0016743
ENSG00000171862	PTEN	2301.83	-0.0452951	0.200216	0.807098	-0.355655	0.000777003	0.00593977	-0.0256945	0.497725	0.798927
ENSG00000072571	HMMR	160.175	0.0394527	0.19946	0.807098	0.461782	0.000865727	0.00646851	0.0401883	0.31976	0.676211
ENSG00000134508	CABLES1	409.361	0.0392397	0.199103	0.807098	0.466488	0.00177503	0.0117462	0.0675215	0.110646	0.419276
ENSG00000157764	BRAF	498.449	-0.0460482	0.200221	0.807098	-0.301595	0.00247207	0.0154116	0.00288268	0.939902	0.980416
ENSG00000184208	C22orf46	223.911	0.0380324	0.200536	0.807605	0.318712	0.00518472	0.0279129	0.140317	0.0165768	0.146651
ENSG00000064687	ABCA7	141.823	0.0389755	0.200971	0.808802	0.577982	0.000241482	0.00227095	0.0124777	0.739205	0.91129
ENSG00000153714	LURAP1L	946.536	0.0375059	0.201245	0.809184	0.282745	0.0152044	0.0647422	0.285076	1.32109e-05	0.000765946
ENSG00000105612	DNASE2	901.9	0.043339	0.201206	0.809184	0.263243	0.00576015	0.0302033	0.0676042	0.118926	0.434989
ENSG00000078804	TP53INP2	2117.76	-0.0406801	0.201832	0.80969	-0.709459	6.30826e-18	6.9541e-16	-0.0229958	0.542254	0.824791
ENSG00000183763	TRAIP	153.516	0.043594	0.20188	0.80969	0.38517	0.0107226	0.0495508	-0.00473614	0.900585	0.969107
ENSG00000168439	STIP1	3427.51	0.0457961	0.202984	0.812203	0.287755	0.000442403	0.0037607	0.0426694	0.224964	0.58275
ENSG00000243147	MRPL33	764.243	-0.0457495	0.203052	0.812259	-0.349964	8.38192e-05	0.000910993	-0.00413649	0.913855	0.973447
ENSG00000150630	VEGFC	1166.88	0.0443542	0.20404	0.814239	0.246426	0.00169219	0.0113275	0.0853355	0.0477884	0.272164
ENSG00000072310	SREBF1	2232.57	0.0415244	0.204602	0.815474	0.48835	5.22705e-06	8.1761e-05	0.0469643	0.252267	0.612046
ENSG00000126456	IRF3	1086.17	0.0455298	0.204994	0.815763	0.247078	0.00512375	0.0276492	0.0156206	0.670655	0.883007
ENSG00000164932	CTHRC1	2350.35	0.0401179	0.205422	0.815929	0.283589	0.000363366	0.0032209	0.239495	0.000352608	0.00986207
ENSG00000158828	PINK1	2598.32	-0.0455883	0.205336	0.815929	-0.21445	0.00210151	0.0135201	-0.0623748	0.118947	0.434989
ENSG00000148120	AOPEP	1357.51	-0.043882	0.206205	0.817464	-0.594565	1.53375e-12	8.55573e-11	0.00300458	0.934638	0.979128
ENSG00000165526	RPUSD4	705.489	-0.043155	0.206554	0.818135	-0.227643	0.00881171	0.0426314	-0.0583588	0.167798	0.512729
ENSG00000129195	PIMREG	756.758	0.034334	0.207015	0.818818	1.21684	2.30009e-23	4.49975e-21	0.037473	0.343507	0.69343
ENSG00000130270	ATP8B3	89.1672	0.0354653	0.207039	0.818818	1.1796	9.82102e-10	3.62803e-08	-0.024164	0.490095	0.795212
ENSG00000243335	KCTD7	743.481	-0.0367125	0.207282	0.81897	-0.520853	3.21146e-05	0.000400423	-0.18275	0.000594064	0.0148481
ENSG00000163535	SGO2	77.7989	0.0369677	0.208036	0.819759	0.722351	0.000207687	0.00199362	0.00799281	0.817363	0.940925
ENSG00000183856	IQGAP3	747.769	0.0340939	0.208123	0.819889	1.17994	1.20299e-19	1.60669e-17	0.0402436	0.30846	0.66544
ENSG00000076706	MCAM	4238.65	0.0426216	0.208373	0.820237	0.812513	1.80889e-09	6.34481e-08	-0.0502996	0.192928	0.543455
ENSG00000130958	SLC35D2	256.061	-0.0447151	0.208426	0.820237	-0.464156	0.000271674	0.00251906	0.011829	0.758714	0.919608
ENSG00000151729	SLC25A4	1209.82	-0.0447437	0.208609	0.820345	-0.304494	0.000702551	0.00547611	0.000858949	0.981015	0.995532
ENSG00000119844	AFTPH	403.306	-0.0446121	0.208842	0.820345	-0.320706	0.00075059	0.00577921	0.0109211	0.776138	0.926105
ENSG00000118495	PLAGL1	718.342	-0.0432134	0.210458	0.822728	-0.459992	3.83102e-05	0.000467189	-0.0217702	0.570523	0.839106
ENSG00000148773	MKI67	843.385	0.0250755	0.210905	0.82338	1.69816	2.18458e-28	8.66967e-26	0.0250387	0.520434	0.811291
ENSG00000111481	COPZ1	6185.84	-0.0442127	0.210879	0.82338	-0.275895	0.000145247	0.00146513	-0.0125252	0.721324	0.904148
ENSG00000100147	CCDC134	225.876	0.0438648	0.211101	0.823559	0.451761	0.000634243	0.00503983	-0.0144355	0.708185	0.899564
ENSG00000198417	MT1F	232.856	-0.0333017	0.211442	0.824182	-0.312806	0.0226846	0.0871396	-0.28482	0.000425182	0.0114418
ENSG00000250479	CHCHD10	1750.82	-0.0412175	0.211959	0.825219	-0.124006	0.115462	0.278287	-0.254703	0.000538251	0.0139563
ENSG00000151491	EPS8	1579.28	0.0437642	0.21191	0.825219	0.216496	0.00369203	0.0212525	0.106344	0.0200581	0.164221
ENSG00000031003	FAM13B	904.715	-0.04139	0.213479	0.827347	-0.747709	8.88697e-12	4.45632e-10	0.00497358	0.895435	0.968104
ENSG00000164597	COG5	1086.17	-0.0442486	0.213653	0.827812	-0.35769	1.47364e-05	0.000203873	0.00878628	0.813364	0.939712
ENSG00000104324	CPQ	1470.98	-0.044412	0.213709	0.827818	-0.33419	0.000918716	0.00679497	0.0106492	0.772418	0.925052
ENSG00000137310	TCF19	1145.42	0.0444437	0.214148	0.828354	0.548474	1.34598e-08	3.94979e-07	-0.0407992	0.256189	0.61647
ENSG00000198894	CIPC	372.986	-0.0444075	0.214587	0.829329	-0.369905	0.000578714	0.00467617	-2.16229e-05	0.99955	0.999624
ENSG00000133985	TTC9	163.906	-0.0367755	0.214699	0.829342	-0.808562	7.53069e-05	0.000832813	-0.00836378	0.826698	0.944589
ENSG00000089685	BIRC5	2655.3	0.0426259	0.216051	0.831412	0.851681	1.12047e-17	1.19718e-15	-0.0825257	0.0517605	0.283319
ENSG00000090889	KIF4A	405.796	0.0372534	0.215971	0.831412	0.695979	1.16258e-06	2.10812e-05	0.055983	0.187765	0.537939
ENSG00000165688	PMPCA	1626.96	-0.0414967	0.215855	0.831412	0.091033	0.242874	0.455057	-0.148304	0.000927669	0.0206116
ENSG00000116675	DNAJC6	237.233	0.0411754	0.215629	0.831412	0.268609	0.00960905	0.0455839	0.0661863	0.130216	0.453523
ENSG00000196295	GARS1-DT	156.503	-0.0436315	0.215742	0.831412	-0.327967	0.0102581	0.0479265	0.00227369	0.952238	0.984191
ENSG00000102218	RP2	914.097	-0.0440269	0.216214	0.83183	-0.587854	1.26703e-07	2.92343e-06	0.0336306	0.393809	0.732059
[truncated: 1,487 more rows]

## Sheet: ST4
Supplementary Table 4. Gene ontology enrichment in ZNF827 target genes. Enrichment of gene ontology terms for 429 consistent ZNF827 target genes was estimated using clusterprofiler R package.
Ontology	ID	Description	Gene Ratio	Background Ratio	Enrichment	P	P.adj	Gene names
BP	GO:0016236	macroautophagy	23/428	350/23153	3.55487	1.79895e-07	0.000884183	VDAC1/UBQLN1/RALB/PIP4K2C/HMOX1/ATP6V1E1/ATG101/VPS4B/TP53/SCOC/ATG16L1/ATP6V0A2/STX12/TMEM41B/ERN1/TP53INP1/MAP3K7/LIX1L/PIP4K2B/RAB7A/ATG5/UBQLN2/NBR1
BP	GO:0000045	autophagosome assembly	12/428	128/23153	5.07148	4.69185e-06	0.00775638	UBQLN1/RALB/PIP4K2C/ATG101/ATG16L1/STX12/TMEM41B/TP53INP1/PIP4K2B/RAB7A/ATG5/UBQLN2
CC	GO:0000407	phagophore assembly site	7/428	39/23153	9.7095	6.481e-06	0.00775638	ATG101/ATG16L1/STX12/BCAS3/RAB7A/ATG5/NBR1
BP	GO:0016241	regulation of macroautophagy	14/428	182/23153	4.16121	7.9055e-06	0.00775638	VDAC1/UBQLN1/RALB/PIP4K2C/HMOX1/ATP6V1E1/TP53/SCOC/ATP6V0A2/ERN1/MAP3K7/PIP4K2B/ATG5/UBQLN2
BP	GO:0007033	vacuole organization	16/428	235/23153	3.68312	8.61751e-06	0.00775638	UBQLN1/RALB/PIP4K2C/SCARB2/ATG101/ATG16L1/CLN6/STX12/CCDC115/TMEM41B/LAMTOR1/TP53INP1/PIP4K2B/RAB7A/ATG5/UBQLN2
BP	GO:1905037	autophagosome organization	12/428	137/23153	4.73832	9.46862e-06	0.00775638	UBQLN1/RALB/PIP4K2C/ATG101/ATG16L1/STX12/TMEM41B/TP53INP1/PIP4K2B/RAB7A/ATG5/UBQLN2
BP	GO:0032869	cellular response to insulin stimulus	15/428	218/23153	3.72219	1.44815e-05	0.0092308	PIP4K2C/RAB13/ESRRA/SLC39A14/ZDHHC7/ZNF106/NDEL1/ENPP1/PIK3R3/YWHAG/ERRFI1/PIP4K2B/GRB10/LPIN2/PCK2
BP	GO:0007265	Ras protein signal transduction	21/428	392/23153	2.89799	1.50247e-05	0.0092308	RDX/RALB/LIMK1/EPS8L2/STMN3/RTN4R/CYTH1/TP53/GIT2/F2R/KCTD10/CDC42SE1/HACD3/NKIRAS2/RIT1/FARP2/MAPKAP1/RASGEF1A/CDC42SE2/RAP2B/RAPGEF2
